# Supplementary material for: Natural and artificial selection of multiple alleles revealed through genomic analyses
Source: Front Genet. 2024 Jan 8;14:1320652. doi: 10.3389/fgene.2023.1320652 (PMC10801239; doi:10.3389/fgene.2023.1320652)
Supplement: Supplementary file 1 [file Table2.xlsx]

## Sheet: L1
Allele	Accession	SoyKB_Accession	GRIN_Accession	Country	State	Improvement Status
REF	USB-002	USB-002_FC033243	FC33243			Elite
REF	CRR108616	UN35_aka_PI_591547-1	PI591547-1	United States		Elite
REF	CRR108708	PI_533657	PI533657	United States		Elite
REF	CRR108824	Hodgson78	PI548581	United States		Elite
REF	CRR108703	WL82		United States	Illinois	Elite
REF	CRR108704	UN36_aka_PI_591547-2	PI591547-2	United States	Illinois	Elite
REF	CRR108709	PI_634761	PI634761	United States	Illinois	Elite
REF	CRR108723	UN34_aka_PI_591541-1	PI591541-1	United States	Illinois	Elite
REF	SRR1533432	PI_634883	PI634883	United States	Illinois	Elite
REF	CRR108744	PI_597656	PI597656	United States	Iowa	Elite
REF	CRR108821	NE3001		United States	Nebraska	Elite
REF	CRR108772	UN41_aka_Sprite_No.87	PI546374	United States	Ohio	Elite
REF	CRR108864	Amcor89	PI546375	United States	Ohio	Elite
REF	SRR1533365	PI_548638	PI548638	Canada		Elite
REF	SRR1533375	PI_548644	PI548644	Canada		Elite
REF	SRR1533389	PI_548643	PI548643	Canada		Elite
REF	SRR1533429	PI_548593	PI548593	Canada		Elite
REF	SRR1533347	PI_591432	PI591432	Canada	Ontario	Elite
REF	SRR1533360	PI_591433	PI591433	Canada	Ontario	Elite
REF	SRR1533446	PI_591431	PI591431	Canada	Ontario	Elite
REF	CRR108753	Wilkin	PI548501	United States		Elite
REF	CRR108755	UN5_aka_Daweson	PI542403	United States		Elite
REF	CRR108757	Proto	PI542769	United States		Elite
REF	SRR1533426	PI_508083	PI508083	United States		Elite
REF	SRR1533438	PI_513382	PI513382	United States		Elite
REF	SRR1533451	PI_542403	PI542403	United States		Elite
REF	CRR108754	PI_583365	PI583365	United States	Minnesota	Elite
REF	USB-045	USB-045_PI592523	PI592523	United States	Minnesota	Elite
REF	USB-270	USB-270_PI548582	PI548582	United States	Minnesota	Elite
REF	SRR1533381	PI_591435	PI591435	Canada	Ontario	Elite
REF	USB-269	USB-269_PI548572	PI548572	Canada	Ontario	Elite
REF	USB-328	USB-328_PI567782	PI567782	Canada	Ontario	Elite
REF	CRR108701	Bell	PI540554	United States		Elite
REF	CRR108737	Vinton	PI548618	United States		Elite
REF	CRR108740	HP202	PI539861	United States		Elite
REF	CRR108743	PI_539864	PI539864	United States		Elite
REF	CRR108748	UN33_aka_PI_548551	PI548551	United States		Elite
REF	CRR108752	Kato	PI542042	United States		Elite
REF	CRR108778	PI_548599	PI548599	United States		Elite
REF	CRR108784	PI_548509	PI548509	United States		Elite
REF	CRR108736	Hark	PI548551	United States	Iowa	Elite
REF	USB-033	USB-033_PI548561	PI548561	United States	Minnesota	Elite
REF	SRR1533415	PI_548573	PI548573	Canada		Elite
REF	CRR108685	Hack	PI548569	United States		Elite
REF	CRR108692	IL1	PI542045	United States		Elite
REF	CRR108696	CN210	PI518676	United States		Elite
REF	CRR108716	PI_540556	PI540556	United States		Elite
REF	CRR108733	PI_548507	PI548507	United States		Elite
REF	CRR108739	SS202	PI539861	United States		Elite
REF	CRR108742	PI_548690	PI548690	United States		Elite
REF	CRR108746	SS201	PI539860	United States		Elite
REF	CRR108747	Kenwood	PI537094	United States		Elite
REF	CRR108771	UN16_aka_Hoyt	PI540552	United States		Elite
REF	CRR108777	UN8_aka_Gnome	PI548565	United States		Elite
REF	SRR1533362	PI_533655	PI533655	United States		Elite
REF	SRR1533371	PI_548540	PI548540	United States		Elite
REF	SRR1533402	PI_548565	PI548565	United States		Elite
REF	SRR1533427	PI_591541	PI591541	United States	Illinois	Elite
REF	USB-032	USB-032_PI548520	PI548520	United States	Iowa	Elite
REF	USB-265	USB-265_PI548521	PI548521	United States	Iowa	Elite
REF	CRR108712	PI_548632	PI548632	United States		Elite
REF	CRR108719	Fayette	PI518674	United States		Elite
REF	CRR108741	PI_548543	PI548543	United States		Elite
REF	CRR108768	UN14_aka_HN073_PI552538	PI552538	United States		Elite
REF	CRR108770	Hobbit	PI540551	United States		Elite
REF	CRR108774	PI_548612	PI548612	United States		Elite
REF	CRR108775	UN32_aka_PI_548387	PI548387	United States		Elite
REF	HN065	HN065_PI542044	PI542044	United States		Elite
REF	SRR1533351	PI_548634	PI548634	United States		Elite
REF	SRR1533395	PI_548631	PI548631	United States		Elite
REF	SRR1533423	PI_536635	PI536635	United States		Elite
REF	CRR108714	IL2	PI542046	United States	Illinois	Elite
REF	HN087	HN087_PI591539	PI591539	United States	Illinois	Elite
REF	SRR1533436	PI_591511	PI591511	United States	Illinois	Elite
REF	CRR108790	UN12_aka_HN029_IA3023		United States	Iowa	Elite
REF	HN030	HN030_Maverick	PI598124	United States	Missouri	Elite
REF	USB-059	USB-059_FC029333	FC29333	United States	Virginia	Elite
REF	HN101	HN101_PI658519	PI658519			Elite
REF	CRR108686	UN30_aka_PI_548314	PI548314	United States		Elite
REF	CRR108718	UN7_aka_Franklin	PI548563	United States		Elite
REF	CRR108761	Delsoy_4500	PI543793	United States		Elite
REF	CRR108763	Avery	PI518663	United States		Elite
REF	CRR108764	UN6_Delsoy_4210	PI560206	United States		Elite
REF	CRR108765	Delsoy_4900	PI543794	United States		Elite
REF	CRR108776	UN38_aka_Pixie	PI543856	United States		Elite
REF	CRR108783	PI_548392	PI548392	United States		Elite
REF	SRR1533387	PI_515961	PI515961	United States		Elite
REF	CRR108728	Nile	PI572240	United States	Illinois	Elite
REF	HN099	HN099_PI639740	PI639740	United States	Illinois	Elite
REF	SRR1533348	PI_591495	PI591495	United States	Illinois	Elite
REF	USB-038	USB-038_PI559932	PI559932	United States	Maryland	Elite
REF	USB-272	USB-272_PI548633	PI548633	United States	Maryland	Elite
REF	CRR108766	Mustang	PI595363	United States	Missouri	Elite
REF	HN013	HN013_S05-11482	S05-11482	United States	Missouri	Elite
REF	HN027	HN027_S10-11227	S10-11227	United States	Missouri	Elite
REF	HN102	HN102_S07-5049	S07-5049	United States	Missouri	Elite
REF	USB-018	USB-018_PI518668	PI518668	United States	Tennessee	Elite
REF	USB-400	USB-400_PI632418	PI632418		Maryland	Elite
REF	CRR108679	PI_553052	PI553052	United States		Elite
REF	CRR108779	Bedford	PI548974	United States		Elite
REF	CRR108780	PI_564849	PI564849	United States		Elite
REF	USB-274	USB-274_PI548696	PI548696	United States	Arkansas	Elite
REF	CRR108759	Forrest	PI548655	United States	Mississippi	Elite
REF	CRR108762	Hartwig	PI543795	United States	Missouri	Elite
REF	HN028	HN028_Holladay	PI572239	United States	North Carolina	Elite
REF	USB-358	USB-358_PI594922	PI594922	United States	North Carolina	Elite
REF	USB-364	USB-364_PI598358	PI598358	United States	Tennessee	Elite
REF	CRR108758	Lamar	PI533604	United States		Elite
REF	SRR1533419	PI_533602	PI533602	United States		Elite
REF	USB-058	USB-058_PI548658	PI548658	United States	Arkansas	Elite
REF	USB-001	USB-001_PI548656	PI548656	United States	Mississippi	Elite
REF	USB-276	USB-276_PI548978	PI548978	United States	Texas	Elite
REF	CRR108680	Bragg	PI548660	United States		Elite
REF	SRR1533356	PI_553047	PI553047	United States		Elite
REF	CRR108750	Bossier	PI567789	United States	Louisiana	Elite
REF	USB-411	USB-411_PI567788	PI567788	United States	Louisiana	Elite
REF	HN100	HN100_PI647086	PI647086	United States	North Carolina	Elite
REF	CRR108785	8801				Elite
REF	CRR108786	H-Dt2_E5				Elite
REF	CRR108791	831				Elite
REF	CRR108793	22p-17				Elite
REF	CRR108794	96150				Elite
REF	CRR108795	ZK166				Elite
REF	CRR108796	Feng_8-3				Elite
REF	CRR108797	7041				Elite
REF	CRR108799	34371				Elite
REF	CRR108801	2015				Elite
REF	CRR108802	Prang				Elite
REF	CRR108803	2635				Elite
REF	CRR108804	9702				Elite
REF	CRR108805	Grimpo				Elite
REF	CRR108806	71413				Elite
REF	CRR108807	34374				Elite
REF	CRR108808	ZK164				Elite
REF	CRR108809	26_P-22				Elite
REF	CRR108810	24_P-16				Elite
REF	CRR108811	0001-19-11				Elite
REF	CRR108812	B406				Elite
REF	CRR108815	71423				Elite
REF	CRR108817	99-180				Elite
REF	CRR108819	8101				Elite
REF	CRR108820	23P-1				Elite
REF	CRR108822	616192				Elite
REF	CRR108827	HK-13				Elite
REF	CRR108828	26_P-23				Elite
REF	CRR108829	B602				Elite
REF	CRR108830	85140				Elite
REF	CRR108831	19_P-7				Elite
REF	CRR108832	Nova				Elite
REF	CRR108835	698-4				Elite
REF	CRR108837	24_P-4				Elite
REF	CRR108838	24_P-26				Elite
REF	CRR108839	219-1-1				Elite
REF	CRR108840	Boige_Du_Lot_Et_Geronne				Elite
REF	CRR108841	Lna				Elite
REF	CRR108842	BR121				Elite
REF	CRR108844	Parangonia				Elite
REF	CRR108845	UN10_aka_He_Er_Song_No.2				Elite
REF	CRR108846	ZK191				Elite
REF	CRR108847	219-1-2				Elite
REF	CRR108848	Fas-2_From_Karen_Pudue				Elite
REF	CRR108849	HP25				Elite
REF	CRR108851	805				Elite
REF	CRR108852	K08-32				Elite
REF	CRR108853	Payette				Elite
REF	CRR108854	95-13-20				Elite
REF	CRR108855	Mattawa				Elite
REF	CRR108859	Frankin				Elite
REF	CRR108861	N66				Elite
REF	CRR108862	34677				Elite
REF	CRR108863	Mattosan				Elite
REF	CRR108866	K02-17				Elite
REF	CRR108869	8033-28				Elite
REF	CRR108871	99-180y-92				Elite
REF	CRR108873	80543-76				Elite
REF	CRR108875	0001-19-2-1				Elite
REF	CRR108878	K02-31				Elite
REF	CRR108880	N68				Elite
REF	CRR108882	MS_Core_Hybrid_Population				Elite
REF	CRR108887	K06-42				Elite
REF	CRR108889	B419				Elite
REF	CRR108892	GY9112				Elite
REF	CRR108893	K08-1-6				Elite
REF	CRR108894	UN43				Elite
REF	CRR108895	2100512				Elite
REF	CRR108898	Ihb-5				Elite
REF	CRR108901	K06-47				Elite
REF	CRR108902	26_P-28				Elite
REF	CRR108904	K9110-2				Elite
REF	CRR108905	K070-2				Elite
REF	CRR108906	Nf58				Elite
REF	CRR108907	K06-28				Elite
REF	CRR108908	K07-126				Elite
REF	CRR108912	KF34-1				Elite
REF	CRR108913	94-1-2-1				Elite
REF	CRR108915	K9203				Elite
REF	CRR108916	K05-36				Elite
REF	CRR108918	K9304				Elite
REF	CRR108919	K05-7				Elite
REF	SRR1533382	Zhong_Huang_No_50	Zhong_Huang_No_50	China	Beijing	Elite
REF	SRR1533410	Zhong_Huang_No_35	Zhong_Huang_No_35	China	Beijing	Elite
REF	SRR1533361	Gui_Chun_No_8	Gui_Chun_No_8	China	Guangxi	Elite
REF	SRR1533390	Zhong_Huang_No_38	Zhong_Huang_No_38	China	Hebei	Elite
REF	SRR1533421	Cang_Dou-11	Cang_Dou-11	China	Hebei	Elite
REF	SRR1533354	Su_Nong_No_25	Su_Nong_No_25	China	Heilongjiang	Elite
REF	SRR1533363	Dong_Nong_No_26	Dong_Nong_No_26	China	Heilongjiang	Elite
REF	SRR1533377	He_Feng_No_25	He_Feng_No_25	China	Heilongjiang	Elite
REF	SRR1533397	Hei_Nong_No_51	Hei_Nong_No_51	China	Heilongjiang	Elite
REF	SRR1533424	Dong_Nong_No_52	Dong_Nong_No_52	China	Heilongjiang	Elite
REF	SRR1533428	Su_Nong_No_10	Su_Nong_No_10	China	Heilongjiang	Elite
REF	SRR1533431	Su_Nong_No_33	Su_Nong_No_33	China	Heilongjiang	Elite
REF	SRR1533443	Su_Nong_No_14	Su_Nong_No_14	China	Heilongjiang	Elite
REF	SRR1533447	Dong_Nong_No_51	Dong_Nong_No_51	China	Heilongjiang	Elite
REF	SRR1533349	Jiu_Nong_No_30	Jiu_Nong_No_30	China	Jilin	Elite
REF	SRR1533370	Chang_Nong_No_13	Chang_Nong_No_13	China	Jilin	Elite
REF	SRR1533391	Beijing-IGDB-1	Beijing-IGDB-1	China	Jilin	Elite
REF	SRR1533393	Chang_Nong_No_16	Chang_Nong_No_16	China	Jilin	Elite
REF	SRR1533400	Ji_Yu_No_90	Ji_Yu_No_90	China	Jilin	Elite
REF	SRR1533412	Chang_Nong_No_15	Chang_Nong_No_15	China	Jilin	Elite
REF	SRR1533350	Liao_Dou_No_15	Liao_Dou_No_15	China	Liaoning	Elite
REF	SRR1533422	Liao_Dou_No_11	Liao_Dou_No_11	China	Liaoning	Elite
REF	SRR1533439	Liao_Dou_No_3	Liao_Dou_No_3	China	Liaoning	Elite
REF	SRR1533367	Shen_Li_No_3	Shen_Li_No_3	China	Shandong	Elite
REF	SRR1533398	Lu_Dou_No_11	Lu_Dou_No_11	China	Shandong	Elite
REF	SRR1533430	Wei_No_6823	Wei_No_6823	China	Shandong	Elite
REF	SRR1533223	Jin_Da_No_52	Jin_Da_No_52	China	Shanxi	Elite
REF	SRR1533346	Jin_Da_No_70	Jin_Da_No_70	China	Shanxi	Elite
REF	SRR1533352	Jin_Da_No_62	Jin_Da_No_62	China	Shanxi	Elite
REF	SRR1533364	Jin_Da_No_75	Jin_Da_No_75	China	Shanxi	Elite
REF	SRR1533368	Jin_Da_No_26	Jin_Da_No_26	China	Shanxi	Elite
REF	SRR1533380	Jin_Da_No_73	Jin_Da_No_73	China	Shanxi	Elite
REF	SRR1533401	Fen_Dou_No_65	Fen_Dou_No_65	China	Shanxi	Elite
REF	SRR1533416	Fen_Dou_No_85	Fen_Dou_No_85	China	Shanxi	Elite
REF	SRR1533425	Fen_Dou_No_86	Fen_Dou_No_86	China	Shanxi	Elite
REF	SRR1533433	Fen_Dou_No_79	Fen_Dou_No_79	China	Shanxi	Elite
REF	SRR1533437	Fen_Dou_No_88	Fen_Dou_No_88	China	Shanxi	Elite
REF	SRR1533450	Fen_Dou_No_89	Fen_Dou_No_89	China	Shanxi	Elite
REF	SRR1533452	Fen_Dou_No_63	Fen_Dou_No_63	China	Shanxi	Elite
REF	SRR1533449	Shu_Xian_No_205	Shu_Xian_No_205	China	Sichuan	Elite
REF	SRR1533399	Tai_Wan_No_1	Tai_Wan_No_1	Taiwan		Elite
REF	SRR1533409	PI_546044	PI546044	Canada	Ontario	Elite
REF	SRR1533435	He_Feng_No_23	He_Feng_No_23	China	Heilongjiang	Elite
REF	USB-024	USB-024_PI548325	PI548325	Russian Federation		Elite
REF	HN105	HN105_PI438471	PI438471	Sweden		Elite
REF	SRR1533411	Harbin_91-6065	Harbin_91-6065	China	Heilongjiang	Elite
REF	SRR1533369	PI_518750	PI518750	Former Serbia and Montenegro		Elite
REF	HN037	HN037_PI200508	PI200508	Japan		Elite
REF	HN056	HN056_PI437863A	PI437863A	China		Elite
REF	HN057	HN057_PI438258	PI438258	China		Elite
REF	HN062	HN062_PI475783B	PI475783B	China		Elite
REF	SRR1533413	Jilin_21	Jilin_21	China	Jilin Sheng	Elite
REF	HN064	HN064_PI518751	PI518751	Former Serbia and Montenegro		Elite
REF	HN054	HN054_PI437169B	PI437169B	Russian Federation		Elite
REF	SRR1533373	PI_540552	PI540552	United States		Elite
REF	SRR1533374	PI_547686	PI547686	United States	Illinois	Elite
REF	SRR1533385	PI_547690	PI547690	United States	Illinois	Elite
REF	SRR1533388	PI_548190	PI548190	United States	Illinois	Elite
REF	SRR1533396	PI_547779	PI547779	United States	Illinois	Elite
REF	SRR1533408	PI_547716	PI547716	United States	Illinois	Elite
REF	SRR1533444	PI_547680	PI547680	United States	Illinois	Elite
REF	HN059	HN059_PI464920B	PI464920B	China		Elite
REF	USB-119	USB-119_PI253661B	PI253661B	China		Elite
REF	HN036	HN036_PI200471	PI200471	Japan		Elite
REF	HN107	HN107_PI417015	PI417015	Japan		Elite
REF	HN033	HN033_PI087617	PI87617	North Korea		Elite
REF	HN082	HN082_PI567611	PI567611	China		Elite
REF	HN083	HN083_PI567651	PI567651	China		Elite
REF	HN038	HN038_PI248515	PI248515	Japan		Elite
REF	HN108	HN108_PI229343	PI229343	Japan		Elite
REF	HN094	HN094_PI603170	PI603170	North Korea		Elite
REF	HN095	HN095_PI603175	PI603175	North Korea		Elite
REF	HN006	HN006_PI407788A	PI407788A	South Korea		Elite
REF	SRR1533353	PI_547459	PI547459	United States	Illinois	Elite
REF	SRR1533355	PI_547409	PI547409	United States	Illinois	Elite
REF	SRR1533357	PI_547562	PI547562	United States	Illinois	Elite
REF	SRR1533366	PI_547460	PI547460	United States	Illinois	Elite
REF	SRR1533376	PI_547488	PI547488	United States	Illinois	Elite
REF	HN061	HN061_PI471938	PI471938	Nepal		Elite
REF	HN093	HN093_PI603154	PI603154	North Korea		Elite
REF	HN035	HN035_PI196175	PI196175	South Korea		Elite
REF	HN041	HN041_PI398593	PI398593	South Korea		Elite
REF	HN042	HN042_PI398595	PI398595	South Korea		Elite
REF	HN043	HN043_PI398610	PI398610	South Korea		Elite
REF	HN044	HN044_PI398614	PI398614	South Korea		Elite
REF	HN048	HN048_PI407965	PI407965	South Korea		Elite
REF	USB-048	USB-048_PI597476	PI597476	South Korea		Elite
REF	HN050	HN050_PI416937	PI416937	Japan		Elite
REF	HN090	HN090_PI594512A	PI594512A	China		Elite
REF	CRR108798	L61-1069				Genetic
REF	CRR108800	L67-3090				Genetic
REF	CRR108857	L67-3214				Genetic
REF	CRR108693	PI_548167	PI548167	United States		Genetic
REF	CRR108694	PI_548219	PI548219	United States		Genetic
REF	CRR108702	PI_548161	PI548161	United States		Genetic
REF	CRR108711	PI_548188	PI548188	United States		Genetic
REF	CRR108720	PI_548160	PI548160	United States		Genetic
REF	CRR108722	PI_548180	PI548180	United States		Genetic
REF	CRR108735	PI_548177	PI548177	United States		Genetic
REF	CRR108617	PI_547679	PI547679	United States	Illinois	Genetic
REF	CRR108619	PI_547722	PI547722	United States	Illinois	Genetic
REF	CRR108620	PI_547700	PI547700	United States	Illinois	Genetic
REF	CRR108621	UN27_aka_PI_547756	PI547756	United States	Illinois	Genetic
REF	CRR108622	PI_547708	PI547708	United States	Illinois	Genetic
REF	CRR108623	PI_547709	PI547709	United States	Illinois	Genetic
REF	CRR108624	UN26_aka_PI_547754	PI547754	United States	Illinois	Genetic
REF	CRR108625	PI_547735	PI547735	United States	Illinois	Genetic
REF	CRR108626	PI_547760	PI547760	United States	Illinois	Genetic
REF	CRR108627	PI_547689	PI547689	United States	Illinois	Genetic
REF	CRR108628	PI_547787	PI547787	United States	Illinois	Genetic
REF	CRR108629	PI_547715	PI547715	United States	Illinois	Genetic
REF	CRR108630	PI_547766	PI547766	United States	Illinois	Genetic
REF	CRR108631	PI_547725	PI547725	United States	Illinois	Genetic
REF	CRR108632	PI_547698	PI547698	United States	Illinois	Genetic
REF	CRR108635	PI_547873	PI547873	United States	Illinois	Genetic
REF	CRR108636	PI_547844	PI547844	United States	Illinois	Genetic
REF	CRR108637	PI_547850	PI547850	United States	Illinois	Genetic
REF	CRR108638	PI_547499	PI547499	United States	Illinois	Genetic
REF	CRR108639	PI_547875	PI547875	United States	Illinois	Genetic
REF	CRR108640	PI_547889	PI547889	United States	Illinois	Genetic
REF	CRR108641	PI_547838	PI547838	United States	Illinois	Genetic
REF	CRR108642	PI_547637	PI547637	United States	Illinois	Genetic
REF	CRR108643	UN21_aka_PI_547422	PI547421	United States	Illinois	Genetic
REF	CRR108644	PI_547717	PI547717	United States	Illinois	Genetic
REF	CRR108645	PI_547860	PI547860	United States	Illinois	Genetic
REF	CRR108646	PI_547835	PI547835	United States	Illinois	Genetic
REF	CRR108647	PI_547677	PI547677	United States	Illinois	Genetic
REF	CRR108648	PI_547871	PI547871	United States	Illinois	Genetic
REF	CRR108649	PI_547642	PI547642	United States	Illinois	Genetic
REF	CRR108650	PI_547678	PI547678	United States	Illinois	Genetic
REF	CRR108651	PI_547509	PI547509	United States	Illinois	Genetic
REF	CRR108652	PI_547693	PI547693	United States	Illinois	Genetic
REF	CRR108653	PI_547842	PI547842	United States	Illinois	Genetic
REF	CRR108654	PI_547764	PI547764	United States	Illinois	Genetic
REF	CRR108655	PI_547696	PI547696	United States	Illinois	Genetic
REF	CRR108656	PI_547705	PI547705	United States	Illinois	Genetic
REF	CRR108658	PI_547439	PI547439	United States	Illinois	Genetic
REF	CRR108659	PI_547428	PI547428	United States	Illinois	Genetic
REF	CRR108660	PI_547843	PI547843	United States	Illinois	Genetic
REF	CRR108661	PI_547697	PI547697	United States	Illinois	Genetic
REF	CRR108662	PI_547425	PI547425	United States	Illinois	Genetic
REF	CRR108663	PI_547683	PI547683	United States	Illinois	Genetic
REF	CRR108664	PI_547872	PI547872	United States	Illinois	Genetic
REF	CRR108665	PI_547718	PI547718	United States	Illinois	Genetic
REF	CRR108666	UN22_aka_PI_547482	PI547422	United States	Illinois	Genetic
REF	CRR108667	PI_547704	PI547704	United States	Illinois	Genetic
REF	CRR108668	PI_547751	PI547751	United States	Illinois	Genetic
REF	CRR108669	UN28_aka_PI_547761	PI547761	United States	Illinois	Genetic
REF	CRR108670	PI_547877	PI547877	United States	Illinois	Genetic
REF	CRR108672	PI_547485	PI547485	United States	Illinois	Genetic
REF	CRR108673	PI_547846	PI547846	United States	Illinois	Genetic
REF	CRR108674	PI_547721	PI547721	United States	Illinois	Genetic
REF	CRR108675	PI_547880	PI547880	United States	Illinois	Genetic
REF	CRR108676	PI_547653	PI547653	United States	Illinois	Genetic
REF	CRR108677	PI_547885	PI547885	United States	Illinois	Genetic
REF	CRR108678	PI_547630	PI547630	United States	Illinois	Genetic
REF	CRR108681	PI_547757	PI547757	United States	Illinois	Genetic
REF	CRR108682	PI_547740	PI547740	United States	Illinois	Genetic
REF	CRR108683	PI_547692	PI547692	United States	Illinois	Genetic
REF	CRR108684	PI_547776	PI547776	United States	Illinois	Genetic
REF	CRR108687	PI_547729	PI547729	United States	Illinois	Genetic
REF	CRR108688	PI_547618	PI547618	United States	Illinois	Genetic
REF	CRR108689	PI_547531	PI547531	United States	Illinois	Genetic
REF	CRR108690	PI_547522	PI547522	United States	Illinois	Genetic
REF	CRR108691	UN23_aka_PI_547482	PI547482	United States	Illinois	Genetic
REF	CRR108695	PI_547414	PI547414	United States	Illinois	Genetic
REF	CRR108697	PI_547426	PI547426	United States	Illinois	Genetic
REF	CRR108698	PI_547811	PI547811	United States	Illinois	Genetic
REF	CRR108699	PI_547530	PI547530	United States	Illinois	Genetic
REF	CRR108705	L77-1794	PI547890	United States	Illinois	Genetic
REF	CRR108706	PI_547832	PI547832	United States	Illinois	Genetic
REF	CRR108707	PI_547891	PI547891	United States	Illinois	Genetic
REF	CRR108713	PI_547719	PI547719	United States	Illinois	Genetic
REF	CRR108717	UN24_aka_PI_547537	PI547537	United States	Illinois	Genetic
REF	CRR108724	PI_547777	PI547777	United States	Illinois	Genetic
REF	CRR108725	PI_547638	PI547638	United States	Illinois	Genetic
REF	CRR108726	PI_547542	PI547542	United States	Illinois	Genetic
REF	CRR108727	PI_547778	PI547778	United States	Illinois	Genetic
REF	CRR108729	PI_547501	PI547501	United States	Illinois	Genetic
REF	CRR108730	PI_547819	PI547819	United States	Illinois	Genetic
REF	CRR108732	PI_547816	PI547816	United States	Illinois	Genetic
REF	CRR108816	L84-337	PI547790	United States	Illinois	Genetic
REF	USB-021	USB-021_PI548171	PI548171	United States	Illinois	Genetic
REF	CRR108734	T295_H	PI 533601	United States	Iowa	Genetic
REF	USB-399	USB-399_PI631123	PI631123	United States	Maryland	Genetic
REF	HN066	HN066_PI547862	PI547862	United States	Illinois	Genetic
REF	USB-251	USB-251_PI548178	PI548178	United States	Illinois	Genetic
REF	USB-249	USB-249_PI548162	PI548162	United States	Illinois	Genetic
REF	USB-250	USB-250_PI548169	PI548169	United States	Illinois	Genetic
REF	USB-022	USB-022_PI548193	PI548193	United States	Iowa	Genetic
REF	USB-254	USB-254_PI548256	PI548256	United States	Mississippi	Genetic
REF	SRR1533378	PI_548311	PI548311	Canada		Landrace
REF	SRR1533268	PI_548379	PI548379	China		Landrace
REF	SRR1533283	PI_548382	PI548382	China	Liaoning	Landrace
REF	SRR1533267	PI_548391	PI548391	China		Landrace
REF	SRR1533297	PI_548298	PI548298	China		Landrace
REF	SRR1533334	PI_548348	PI548348	China		Landrace
REF	SRR1533345	PI_548362	PI548362	United States		Landrace
REF	SRR1533299	PI_548488	PI548488	China		Landrace
REF	SRR1533312	PI_548456	PI548456	North Korea		Landrace
REF	SRR1533442	PI_548477	PI548477	United States		Landrace
REF	SRR1533218	PI_548445	PI548445	China		Landrace
REF	SRR1533232	PI_548485	PI548485	China		Landrace
REF	HN071	HN071_PI548657	PI548657	United States		Landrace
REF	CRR108826	UN4_aka_Ba_Dou_No.135				Landrace
REF	USB-077	USB-077_PI084631	PI84631			Landrace
REF	SRR1533259	PI_594788	PI594788	China		Landrace
REF	SRR1533321	Nian_Shi_Huang_Dou	Nian_Shi_Huang_Dou	China		Landrace
REF	SRR1533277	He_Dou	He_Dou	China	Guangdong	Landrace
REF	SRR1533448	Da_Tun_Xiao_Hei_Dou	Da_Tun_Xiao_Hei_Dou	China	Hebei	Landrace
REF	SRR1533225	Long_quan_Da_Dou	Long_quan_Da_Dou	China	Heilongjiang	Landrace
REF	SRR1533318	Jin_Huang_No_35	Jin_Huang_No_35	China	Hubei	Landrace
REF	SRR1533331	Dai_Mi_Dou	Dai_Mi_Dou	China	Hubei	Landrace
REF	SRR1533275	Hong_Zhu_Dou	Hong_Zhu_Dou	China	Hunan	Landrace
REF	SRR1533234	PI_Xian_Da_Zi_Huo_Cao	PI_Xian_Da_Zi_Huo_Cao	China	Jiangsu	Landrace
REF	SRR1533237	Yu_Jiang_Wu_Yue_Niu_Mao_Huang	Yu_Jiang_Wu_Yue_Niu_Mao_Huang	China	Jiangsu	Landrace
REF	SRR1533342	Hei_Wa_Shi_Dou	Hei_Wa_Shi_Dou	China	Jilin	Landrace
REF	SRR1533307	Ni_Ding_Hua_Mei_Dou	Ni_Ding_Hua_Mei_Dou	China	Ningxia	Landrace
REF	SRR1533293	Ji_Shan_De_Da_Li_Hei_Dou	Ji_Shan_De_Da_Li_Hei_Dou	China	Shanxi	Landrace
REF	SRR1533327	Xin_Xian_Xiao_Huang_Dou	Xin_Xian_Xiao_Huang_Dou	China	Shanxi	Landrace
REF	SRR1533330	PI_567071A	PI567071A	Indonesia		Landrace
REF	USB-203	USB-203_PI438336	PI438336	Algeria		Landrace
REF	USB-134	USB-134_PI372403B	PI372403B	Austria		Landrace
REF	SRR1533269	PI_153262	PI153262	Belgium		Landrace
REF	SRR1533313	PI_603424A	PI603424A	China		Landrace
REF	USB-014	USB-014_PI468908	PI468908	China		Landrace
REF	USB-192	USB-192_PI437991B	PI437991B	China		Landrace
REF	USB-240	USB-240_PI514671	PI514671	China		Landrace
REF	USB-291	UN48_aka_USB-291_PI567173	PI567173	China		Landrace
REF	USB-387	USB-387_PI603698J	PI603698J	China		Landrace
REF	USB-005	USB-005_PI180501	PI180501	Germany		Landrace
REF	USB-160	USB-160_PI417529	PI417529	Germany		Landrace
REF	USB-209	USB-209_PI445824A	PI445824A	Germany		Landrace
REF	USB-126	USB-126_PI297520	PI297520	Hungary		Landrace
REF	USB-166	USB-166_PI424195A	PI424195A	Hungary		Landrace
REF	SRR1533301	PI_423954	PI423954	Japan		Landrace
REF	SRR1533324	PI_317336	PI317336	Japan		Landrace
REF	USB-009	UN44_aka_USB-009_PI360957	PI360957	Japan		Landrace
REF	USB-157	USB-157_PI417381	PI417381	Japan		Landrace
REF	USB-286	USB-286_PI561389B	PI561389B	Japan		Landrace
REF	USB-012	USB-012_PI437265D	PI437265D	Moldova		Landrace
REF	USB-175	USB-175_PI437240	PI437240	Moldova		Landrace
REF	USB-293	USB-293_PI567225	PI567225	Moldova		Landrace
REF	USB-104	USB-104_PI154189	PI154189	Netherlands		Landrace
REF	USB-132	USB-132_PI361070	PI361070	Romania		Landrace
REF	USB-129	USB-129_PI342619A	PI342619A	Russian Federation		Landrace
REF	USB-294	USB-294_PI567226	PI567226	Russian Federation		Landrace
REF	USB-139	USB-139_PI378658	PI378658	Ukraine		Landrace
REF	USB-268	USB-268_PI548571	PI548571	Canada	Ontario	Landrace
REF	SRR1533221	PI_467343	PI467343	China		Landrace
REF	SRR1533271	PI_603318	PI603318	China		Landrace
REF	SRR1533335	PI_407716	PI407716	China		Landrace
REF	USB-122	USB-122_PI291294	PI291294	China		Landrace
REF	USB-125	USB-125_PI297505	PI297505	China		Landrace
REF	USB-198	USB-198_PI438230A	PI438230A	China		Landrace
REF	USB-199	USB-199_PI438239B	PI438239B	China		Landrace
REF	USB-213	USB-213_PI464896	PI464896	China		Landrace
REF	USB-331	USB-331_PI578375B	PI578375B	China		Landrace
REF	USB-348	USB-348_PI592960	PI592960	China		Landrace
REF	USB-351	USB-351_PI593953	PI593953	China		Landrace
REF	USB-369	USB-369_PI603290	PI603290	China		Landrace
REF	SRR1533242	Tian_E_Dan	Tian_E_Dan	China	Shandong	Landrace
REF	SRR1533343	Bai_Lu_Dou	Bai_Lu_Dou	China	Shanxi	Landrace
REF	USB-202	USB-202_PI438323	PI438323	France		Landrace
REF	SRR1533257	PI_548417	PI548417	Italy		Landrace
REF	HN011	HN011_PI507354	PI507354	Japan		Landrace
REF	SRR1533235	PI_507355	PI507355	Japan		Landrace
REF	SRR1533260	PI_594301	PI594301	Japan		Landrace
REF	SRR1533310	PI_317334A	PI317334A	Japan		Landrace
REF	USB-353	USB-353_PI594170B	PI594170B	Japan	Akita	Landrace
REF	USB-010	USB-010_PI361087	PI361087	Romania		Landrace
REF	USB-131	USB-131_PI361066B	PI361066B	Romania		Landrace
REF	USB-141	USB-141_PI378680E	PI378680E	Russian Federation		Landrace
REF	USB-173	UN47_aka_USB-173_PI437160	PI437160	Russian Federation		Landrace
REF	USB-174	USB-174_PI437165A	PI437165A	Russian Federation		Landrace
REF	USB-177	USB-177_PI437376A	PI437376A	Russian Federation		Landrace
REF	USB-179	USB-179_PI437500A	PI437500A	Russian Federation		Landrace
REF	USB-255	USB-255_PI548336	PI548336	Russian Federation		Landrace
REF	USB-403	USB-403_PI639543	PI639543	Russian Federation		Landrace
REF	USB-011	USB-011_PI361093	PI361093	Serbia		Landrace
REF	USB-135	USB-135_PI372418	PI372418	Serbia		Landrace
REF	SRR1533239	PI_603336	PI603336	China		Landrace
REF	SRR1533272	PI_437653	PI437653	China		Landrace
REF	SRR1533332	PI_567293	PI567293	China		Landrace
REF	USB-007	USB-007_PI266806C	PI266806C	China		Landrace
REF	USB-049	USB-049_PI603426G	PI603426G	China		Landrace
REF	USB-087	USB-087_PI088313	PI88313	China		Landrace
REF	USB-089	USB-089_PI089005_5	PI89005-5	China		Landrace
REF	USB-124	USB-124_PI291310C	PI291310C	China		Landrace
REF	USB-144	USB-144_PI391577	PI391577	China		Landrace
REF	USB-145	USB-145_PI391583	PI391583	China		Landrace
REF	USB-155	USB-155_PI417242	PI417242	China		Landrace
REF	USB-186	USB-186_PI437788A	PI437788A	China		Landrace
REF	USB-187	USB-187_PI437793	PI437793	China		Landrace
REF	USB-188	USB-188_PI437814A	PI437814A	China		Landrace
REF	USB-193	USB-193_PI438019B	PI438019B	China		Landrace
REF	USB-195	USB-195_PI438083	PI438083	China		Landrace
REF	USB-216	USB-216_PI467347	PI467347	China		Landrace
REF	USB-218	USB-218_PI475820	PI475820	China		Landrace
REF	USB-311	USB-311_PI567418A	PI567418A	China		Landrace
REF	USB-317	USB-317_PI567525	PI567525	China		Landrace
REF	USB-370	USB-370_PI603345	PI603345	China		Landrace
REF	USB-371	USB-371_PI603389	PI603389	China		Landrace
REF	USB-374	USB-374_PI603463	PI603463	China		Landrace
REF	USB-392	USB-392_PI612730	PI612730	China		Landrace
REF	SRR1533281	Xiao_Bai_Qi	Xiao_Bai_Qi	China	Innermongolia	Landrace
REF	SRR1533274	PI_88479	PI88479	China	Jilin Sheng	Landrace
REF	USB-220	USB-220_PI476352B	PI476352B	Kyrgyzstan		Landrace
REF	USB-404	USB-404_PI639550E	PI639550E	Moldova		Landrace
REF	SRR1533336	PI_89138	PI89138	North Korea	Hamkyeongpukto	Landrace
REF	USB-170	USB-170_PI437112A	PI437112A	Russian Federation		Landrace
REF	USB-180	USB-180_PI437505	PI437505	Russian Federation		Landrace
REF	USB-013	USB-013_PI438335	PI438335	Algeria		Landrace
REF	HN005	HN005_PI404166	PI404166	China		Landrace
REF	HN008	HN008_PI437655	PI437655	China		Landrace
REF	HN072	HN072_PI549031	PI549031	China		Landrace
REF	HN079	HN079_PI567357	PI567357	China		Landrace
REF	SRR1533226	PI_603384	PI603384	China		Landrace
REF	SRR1533241	PI_603596	PI603596	China		Landrace
REF	SRR1533295	PI_567364	PI567364	China		Landrace
REF	SRR1533338	PI_417398	PI417398	China		Landrace
REF	USB-037	USB-037_PI549041A	PI549041A	China		Landrace
REF	USB-041	USB-041_PI567558	PI567558	China		Landrace
REF	USB-052	USB-052_PI088788	PI088788	China		Landrace
REF	USB-057	USB-057_PI548316	PI548316	China		Landrace
REF	USB-061	USB-061_PI054591	PI54591	China		Landrace
REF	USB-064	USB-064_PI054615_1	PI54615-1	China		Landrace
REF	USB-067	USB-067_PI068521_1	PI68521-1	China		Landrace
REF	USB-068	USB-068_PI068604_1	PI68604-1	China		Landrace
REF	USB-069	USB-069_PI068732_1	PI68732-1	China		Landrace
REF	USB-070	USB-070_PI070080	PI70080	China		Landrace
REF	USB-093	USB-093_PI091100_3	PI91100-3	China		Landrace
REF	USB-095	USB-095_PI091160	PI91160	China		Landrace
REF	USB-100	USB-100_PI103088	PI103088	China		Landrace
REF	USB-168	USB-168_PI436684	PI436684	China		Landrace
REF	USB-183	USB-183_PI437685D	PI437685D	China		Landrace
REF	USB-185	USB-185_PI437776	PI437776	China		Landrace
REF	USB-212	USB-212_PI458510	PI458510	China		Landrace
REF	USB-217	USB-217_PI468408B	PI468408B	China		Landrace
REF	USB-221	USB-221_PI479735	PI479735	China		Landrace
REF	USB-242	USB-242_PI532463B	PI532463B	China		Landrace
REF	USB-258	USB-258_PI548383	PI548383	China		Landrace
REF	USB-278	USB-278_PI549021A	PI549021A	China		Landrace
REF	USB-304	USB-304_PI567361	PI567361	China		Landrace
REF	USB-382	USB-382_PI603549	PI603549	China		Landrace
REF	USB-384	USB-384_PI603556	PI603556	China		Landrace
REF	USB-386	USB-386_PI603675	PI603675	China		Landrace
REF	SRR1533344	Bai_Mao_Dou	Bai_Mao_Dou	China	Hubei	Landrace
REF	SRR1533265	PI_80822	PI80822	China	Liaoning	Landrace
REF	SRR1533244	Xiao_Bai_Dou	Xiao_Bai_Dou	China	Shanxi	Landrace
REF	USB-074	USB-074_PI081041	PI81041	Japan		Landrace
REF	USB-081	USB-081_PI084973	PI84973	Japan		Landrace
REF	USB-233	USB-233_PI507293B	PI507293B	Japan		Landrace
REF	SRR1533322	PI_86024	PI86024	Japan	Hokkaidô	Landrace
REF	SRR1533296	PI_84987	PI84987	Japan	Saitama	Landrace
REF	SRR1533308	PI_84987A	PI84987A	Japan	Saitama	Landrace
REF	USB-086	USB-086_PI087620	PI87620	North Korea		Landrace
REF	USB-169	USB-169_PI437110A	PI437110A	Russian Federation		Landrace
REF	SRR1533306	PI_399043	PI399043	South Korea		Landrace
REF	SRR1533333	PI_407849	PI407849	South Korea		Landrace
REF	USB-363	USB-363_PI597478B	PI597478B	South Korea		Landrace
REF	USB-206	USB-206_PI438496B	PI438496B	United States		Landrace
REF	USB-390	USB-390_PI606374	PI606374	Vietnam		Landrace
REF	HN022	HN022_PI404198B	PI404198B	China		Landrace
REF	HN047	HN047_PI407729	PI407729	China		Landrace
REF	HN069	HN069_PI548415	PI548415	China		Landrace
REF	SRR1533216	PI_594615	PI594615	China		Landrace
REF	SRR1533230	PI_594777	PI594777	China		Landrace
REF	USB-020	USB-020_PI603458A	PI603458A	China		Landrace
REF	USB-027	USB-027_PI548402	PI548402	China		Landrace
REF	USB-040	USB-040_PI567426	PI567426	China		Landrace
REF	USB-042	USB-042_PI567604A	PI567604A	China		Landrace
REF	USB-044	USB-044_PI578495	PI578495	China		Landrace
REF	USB-053	USB-053_PI089772	PI089772	China		Landrace
REF	USB-091	USB-091_PI090479P	PI90479P	China		Landrace
REF	USB-094	USB-094_PI091159_4	PI91159-4	China		Landrace
REF	USB-096	USB-096_PI092651	PI92651	China		Landrace
REF	USB-109	USB-109_PI171428	PI171428	China		Landrace
REF	USB-156	USB-156_PI417345B	PI417345B	China		Landrace
REF	USB-223	USB-223_PI495020	PI495020	China		Landrace
REF	USB-257	USB-257_PI548359	PI548359	China		Landrace
REF	USB-277	USB-277_PI549017	PI549017	China		Landrace
REF	USB-284	USB-284_PI561371	PI561371	China		Landrace
REF	USB-303	USB-303_PI567353	PI567353	China		Landrace
REF	USB-309	USB-309_PI567415A	PI567415A	China		Landrace
REF	USB-312	USB-312_PI567428	PI567428	China		Landrace
REF	USB-315	USB-315_PI567488A	PI567488A	China		Landrace
REF	USB-318	USB-318_PI567532	PI567532	China		Landrace
REF	USB-319	USB-319_PI567548	PI567548	China		Landrace
REF	USB-322	USB-322_PI567675	PI567675	China		Landrace
REF	USB-327	USB-327_PI567780B	PI567780B	China		Landrace
REF	USB-345	USB-345_PI592937	PI592937	China		Landrace
REF	USB-346	USB-346_PI592940	PI592940	China		Landrace
REF	USB-366	USB-366_PI602502B	PI602502B	China		Landrace
REF	USB-377	USB-377_PI603494	PI603494	China		Landrace
REF	USB-383	USB-383_PI603555	PI603555	China		Landrace
REF	USB-385	USB-385_PI603559	PI603559	China		Landrace
REF	SRR1533217	Yu_Shi_Dou	Yu_Shi_Dou	China	Liaoning	Landrace
REF	USB-330	USB-330_PI574477	PI574477	China	Shanxi Sheng	Landrace
REF	USB-060	USB-060_FC031697	FC31697	Costa Rica		Landrace
REF	USB-171	USB-171_PI437127A	PI437127A	Georgia SSR		Landrace
REF	SRR1533341	PI_243541	PI243541	Japan		Landrace
REF	USB-017	UN45_aka_USB-017_PI507180	PI507180	Japan		Landrace
REF	USB-026	USB-026_PI548364	PI548364	Japan		Landrace
REF	USB-073	USB-073_PI080837	PI80837	Japan		Landrace
REF	USB-097	USB-097_PI094159_3	PI94159-3	Japan		Landrace
REF	USB-158	USB-158_PI417479	PI417479	Japan		Landrace
REF	USB-162	USB-162_PI423926	PI423926	Japan		Landrace
REF	USB-235	USB-235_PI507467	PI507467	Japan		Landrace
REF	USB-238	USB-238_PI507480	PI507480	Japan		Landrace
REF	USB-368	USB-368_PI603162	PI603162	North Korea		Landrace
REF	HN007	HN007_PI424298	PI424298	South Korea		Landrace
REF	HN023	HN023_PI424608A	PI424608A	South Korea		Landrace
REF	USB-085	USB-085_PI086972_2	PI86972-2	South Korea		Landrace
REF	USB-147	USB-147_PI398965	PI398965	South Korea		Landrace
REF	USB-287	USB-287_PI561701	PI561701	United States	Georgia	Landrace
REF	SRR1533278	PI_567189A	PI567189A	Vietnam		Landrace
REF	SRR1533285	PI_587752	PI587752	China		Landrace
REF	SRR1533302	PI_587848	PI587848	China		Landrace
REF	USB-036	USB-036_PI549026	PI549026	China		Landrace
REF	USB-151	USB-151_PI407742	PI407742	China		Landrace
REF	USB-305	USB-305_PI567383	PI567383	China		Landrace
REF	USB-306	USB-306_PI567407	PI567407	China		Landrace
REF	USB-314	USB-314_PI567439	PI567439	China		Landrace
REF	USB-339	USB-339_PI587588B	PI587588B	China		Landrace
REF	USB-341	USB-341_PI587712B	PI587712B	China		Landrace
REF	SRR1533287	Pei_Xian_Xiao_You_Dou	Pei_Xian_Xiao_You_Dou	China	Jiangsu	Landrace
REF	USB-285	USB-285_PI561387	PI561387	Japan		Landrace
REF	USB-127	USB-127_PI324924	PI324924	South Africa		Landrace
REF	USB-146	USB-146_PI398633	PI398633	South Korea		Landrace
REF	USB-143	USB-143_PI379618	PI379618	Taiwan		Landrace
REF	USB-161	USB-161_PI417581	PI417581	United States		Landrace
REF	USB-395	USB-395_PI628812	PI628812	Brazil		Landrace
REF	SRR1533315	PI_594629	PI594629	China		Landrace
REF	SRR1533329	PI_603516	PI603516	China		Landrace
REF	USB-090	USB-090_PI089775	PI89775	China		Landrace
REF	USB-232	USB-232_PI507088	PI507088	Japan		Landrace
REF	USB-043	USB-043_PI578309	PI578309	Nepal		Landrace
REF	SRR1533245	PI_407801	PI407801	South Korea		Landrace
REF	SRR1533286	PI_424391	PI424391	South Korea		Landrace
REF	USB-084	USB-084_PI086904	PI86904	South Korea		Landrace
REF	USB-098	UN46_aka_USB-098_PI095860	PI95860	South Korea		Landrace
REF	USB-401	USB-401_PI632650	PI632650	Vietnam		Landrace
REF	USB-204	USB-204_PI438347	PI438347	Australia		Landrace
REF	USB-396	USB-396_PI628913	PI628913	Brazil		Landrace
REF	USB-398	USB-398_PI628963	PI628963	Brazil		Landrace
REF	SRR1533236	PI_587552	PI587552	China		Landrace
REF	USB-108	USB-108_PI165675	PI165675	China		Landrace
REF	USB-308	USB-308_PI567410B	PI567410B	China		Landrace
REF	USB-362	USB-362_PI597471A	PI597471A	China		Landrace
REF	SRR1533311	Xiao_Huang_Dou	Xiao_Huang_Dou	China	Guizhou	Landrace
REF	USB-004	USB-004_PI166105	PI166105	India		Landrace
REF	USB-112	USB-112_PI179935	PI179935	India		Landrace
REF	USB-154	USB-154_PI417215	PI417215	Japan		Landrace
REF	USB-263	USB-263_PI548474	PI548474	North Korea		Landrace
REF	USB-407	USB-407_PI639570	PI639570	Phillipines		Landrace
REF	SRR1533261	PI_578457A	PI578457A	Vietnam		Landrace
REF	USB-409	USB-409_PI322692	PI322692	Australia		Landrace
REF	USB-296	USB-296_PI567238	PI567238	China		Landrace
REF	SRR1533282	PI_323576	PI323576	India		Landrace
REF	USB-015	USB-015_PI497964A	PI497964A	India		Landrace
REF	USB-136	USB-136_PI374207	PI374207	India		Landrace
REF	USB-224	USB-224_PI497953	PI497953	India		Landrace
L54_A55insRI	SRR1533417	PI_548604	PI548604	United States		Elite
L54_A55insRI	CRR108618	UN3_aka_Ai_Ka_No.166	Ai_Ka_No.166			Elite
L54_A55insRI	CRR108825	UN9_aka_H4	PI632662			Elite
L54_A55insRI	CRR108843	UN42				Elite
L54_A55insRI	SRR1533160	Liao_Dou_No_21	Liao_Dou_No_21	China	Liaoning	Elite
L54_A55insRI	HN049	HN049_PI408105A	PI408105A	South Korea		Elite
L54_A55insRI	HN089	HN089_PI594012	PI594012	South Korea		Elite
L54_A55insRI	SRR1533211	PI_597461A	PI597461A	China	Shandong	G. soja
L54_A55insRI	SRR1533152	ZJ-Y314	ZJ-Y314	China	Zhejiang	G. soja
L54_A55insRI	SRR1533158	ZJ-Y108	ZJ-Y108	China	Zhejiang	G. soja
L54_A55insRI	SRR1533159	ZJ-Y2300-1	ZJ-Y2300-1	China	Zhejiang	G. soja
L54_A55insRI	SRR1533165	ZJ-Y155	ZJ-Y155	China	Zhejiang	G. soja
L54_A55insRI	SRR1533171	ZJ-Y188	ZJ-Y188	China	Zhejiang	G. soja
L54_A55insRI	SRR1533177	ZJ-Y191	ZJ-Y191	China	Zhejiang	G. soja
L54_A55insRI	SRR1533184	ZJ-Y200	ZJ-Y200	China	Zhejiang	G. soja
L54_A55insRI	SRR1533195	ZJ-Y217	ZJ-Y217	China	Zhejiang	G. soja
L54_A55insRI	SRR1533200	ZJ-ZY020	ZJ-ZY020	China	Zhejiang	G. soja
L54_A55insRI	SRR1533201	ZJ-Y282	ZJ-Y282	China	Zhejiang	G. soja
L54_A55insRI	SRR1533208	ZJ-YJ038	ZJ-YJ038	China	Zhejiang	G. soja
L54_A55insRI	SRR1533213	ZJ-YJ086	ZJ-YJ086	China	Zhejiang	G. soja
L54_A55insRI	SRR1533161	PI_593983	PI593983	Japan	Hokkaido	G. soja
L54_A55insRI	SJ-18	SJ-18_PI507830B	PI507830B	Russia		G. soja
L54_A55insRI	SJ-31	SJ-31_PI507847	PI507847	Russian Federation	Amur	G. soja
L54_A55insRI	SRR1533196	PI_504286	PI504286	South Korea	Chungcheongbuk-do	G. soja
L54_A55insRI	SRR1533155	PI_562565	PI562565	South Korea	Jeollabuk-do	G. soja
L54_A55insRI	SRR1533163	PI_562559	PI562559	South Korea	Jeollabuk-do	G. soja
L54_A55insRI	SRR1533175	PI_458536	PI458536	China	Heilongjiang Sheng	G. soja
L54_A55insRI	SRR1533193	PI_479769	PI479769	China	Heilongjiang Sheng	G. soja
L54_A55insRI	SRR1533197	UN19_aka_PI458538	PI458538	China	Heilongjiang Sheng	G. soja
L54_A55insRI	SRR1533198	UN18_aka_PI_458535	PI458535	China	Heilongjiang Sheng	G. soja
L54_A55insRI	SRR1533181	PI_464929A	PI464929A	China	Liaoning	G. soja
L54_A55insRI	SRR1533188	PI_464929B	PI464929B	China	Liaoning	G. soja
L54_A55insRI	SRR1533205	PI_464927A	PI464927A	China	Liaoning	G. soja
L54_A55insRI	SRR1533167	PI_423991	PI423991	Russian Federation	Amur	G. soja
L54_A55insRI	SRR1533212	PI_522226	PI522226	Russian Federation	Primorye	G. soja
L54_A55insRI	SRR1533178	PI_522182B	PI522182B	China	Heilongjiang	G. soja
L54_A55insRI	SJ-19	SJ-19_PI532450	PI532450	China	Jilin Sheng	G. soja
L54_A55insRI	SRR1533172	PI_479752	PI479752	China	Jilin Sheng	G. soja
L54_A55insRI	SRR1533185	PI_522228	PI522228	Russian Federation	Primorye	G. soja
L54_A55insRI	SRR1533202	PI_407288	PI407288	China	Jilin Sheng	G. soja
L54_A55insRI	HN063	HN063_PI483463	PI483463	China	Shanxi Sheng	G. soja
L54_A55insRI	SRR1533190	PI_326582A	PI326582A	Russia	Primorye	G. soja
L54_A55insRI	SRR1533209	PI_547831	PI547831	United States	Illinois	G. soja
L54_A55insRI	SJ-20	SJ-20_PI549047	PI549047	China		G. soja
L54_A55insRI	SJ-21	SJ-21_PI549048	PI549048	China		G. soja
L54_A55insRI	SRR1533166	UN17_aka_PI447004	PI447004	China	Jilin Sheng	G. soja
L54_A55insRI	SRR1533179	PI_483460B	PI483460B	China	Liaoning	G. soja
L54_A55insRI	SJ-13	SJ-13_PI468918	PI468918	China	Liaoning Sheng	G. soja
L54_A55insRI	SRR1533173	PI_468916	PI468916	China	Liaoning Sheng	G. soja
L54_A55insRI	SRR1533186	PI_483464A	PI483464A	China	Ningxia	G. soja
L54_A55insRI	SRR1533191	PI_522216	PI522216	Russian Federation	Primorye	G. soja
L54_A55insRI	SRR1533204	PI_549046	PI549046	China		G. soja
L54_A55insRI	SRR1533192	PI_468400A	PI468400A	China	Ningxia	G. soja
L54_A55insRI	SRR1533154	PI_366120	PI366120	Japan	Akita	G. soja
L54_A55insRI	HN039	HN039_PI366121	PI366121	Japan	Hukusima	G. soja
L54_A55insRI	HN040	HN040_PI378702	PI378702	Japan	Iwate	G. soja
L54_A55insRI	SRR1533174	PI_366123	PI366123	Japan	Iwate	G. soja
L54_A55insRI	SRR1533180	PI_378692	PI378692	Japan	Iwate	G. soja
L54_A55insRI	HN053	HN053_PI424088	PI424088	South Korea	Chungcheongbuk-do	G. soja
L54_A55insRI	HN045	HN045_PI407162	PI407162	South Korea	Kyonggi	G. soja
L54_A55insRI	HN046	HN046_PI407184	PI407184	South Korea	Kyonggi	G. soja
L54_A55insRI	SJ-34	SJ-34_PI407175	PI407175	South Korea	Kyonggi	G. soja
L54_A55insRI	SRR1533187	PI_407275	PI407275	South Korea	Kyonggi	G. soja
L54_A55insRI	SRR1533206	PI_483465	PI483465	China	Shaanxi Sheng	G. soja
L54_A55insRI	SJ-42	SJ-42_PI407038	PI407038	Japan	Akita	G. soja
L54_A55insRI	SRR1533162	PI_407027	PI407027	Japan	Akita	G. soja
L54_A55insRI	SRR1533156	PI_339871A	PI339871A	Korea	Cheju	G. soja
L54_A55insRI	SJ-12	SJ-12_PI424008A	PI424008A	South Korea		G. soja
L54_A55insRI	SJ-43	SJ-43_PI407318A	PI407318A	South Korea		G. soja
L54_A55insRI	SJ-11	SJ-11_PI407315	PI407315	South Korea	Chungcheongbuk-do	G. soja
L54_A55insRI	SJ-44	SJ-44_PI407229	PI407229	South Korea	Chungcheongnam-do	G. soja
L54_A55insRI	SRR1533176	PI_407197	PI407197	South Korea	Gangwon-do	G. soja
L54_A55insRI	SJ-22	SJ-22_PI562558	PI562558	South Korea	Jeollabuk-do	G. soja
L54_A55insRI	SJ-23	SJ-23_PI562568	PI562568	South Korea	Jeollabuk-do	G. soja
L54_A55insRI	SJ-37	SJ-37_PI562557	PI562557	South Korea	Jeollabuk-do	G. soja
L54_A55insRI	SJ-32	SJ-32_PI424014	PI424014	South Korea	Kyonggi	G. soja
L54_A55insRI	SJ-40	SJ-40_PI562534	PI562534	South Korea	Kyonggi	G. soja
L54_A55insRI	SJ-41	SJ-41_PI407183	PI407183	South Korea	Kyonggi	G. soja
L54_A55insRI	SRR1533168	PI_407170	PI407170	South Korea	Kyonggi	G. soja
L54_A55insRI	SJ-09	SJ-09_PI407307	PI407307	China	Shanghai Shi	G. soja
L54_A55insRI	SJ-01	SJ-01_PI378684A	PI378684A	Japan		G. soja
L54_A55insRI	SJ-02	SJ-02_PI378696A	PI378696A	Japan		G. soja
L54_A55insRI	SJ-15	SJ-15_PI507619B	PI507619B	Japan		G. soja
L54_A55insRI	SJ-04	SJ-04_PI407083	PI407083	Japan	Aiti	G. soja
L54_A55insRI	SJ-45	SJ-45_PI507638	PI507638	Japan	Hyōgo	G. soja
L54_A55insRI	SJ-07	SJ-07_PI407286	PI407286	Japan	Kanagawa	G. soja
L54_A55insRI	SJ-16	SJ-16_PI507667	PI507667	Japan	Kumamoto	G. soja
L54_A55insRI	SRR1533169	PI_407131	PI407131	Japan	Kumamoto	G. soja
L54_A55insRI	SJ-36	SJ-36_PI507615	PI507615	Japan	Nagano	G. soja
L54_A55insRI	SJ-03	SJ-03_PI378698	PI378698	Japan	Yamanasi	G. soja
L54_A55insRI	SJ-33	SJ-33_PI424107A	PI424107A	South Korea		G. soja
L54_A55insRI	SJ-05	SJ-05_PI407270	PI407270	South Korea	Gyeongsangnam-do	G. soja
L54_A55insRI	SJ-39	UN40_aka_SJ-39_PI407262	PI407262	South Korea	Gyeongsangnam-do	G. soja
L54_A55insRI	SJ-38	SJ-38_PI378699A	PI378699A	Japan		G. soja
L54_A55insRI	SRR1533199	PI_407285	PI407285	Japan	Kanagawa	G. soja
L54_A55insRI	SRR1533157	PI_393551	PI393551	Taiwan		G. soja
L54_A55insRI	CRR108700	UN29_aka_PI_548173	PI548173	United States		Genetic
L54_A55insRI	CRR108634	PI_547558	PI547558	United States	Illinois	Genetic
L54_A55insRI	CRR108721	PI_547597	PI547597	United States	Illinois	Genetic
L54_A55insRI	SRR1533273	Tong_an_Zi_Hong_Dou	Tong_an_Zi_Hong_Dou	China	Fujian	Landrace
L54_A55insRI	SRR1533291	Sha_Xian_Qin_Dou	Sha_Xian_Qin_Dou	China	Fujian	Landrace
L54_A55insRI	SRR1533219	You_Pi_Zhi_Hei_Dou	You_Pi_Zhi_Hei_Dou	China	Shanxi	Landrace
L54_A55insRI	SRR1533233	Xia_Hei_Dou	Xia_Hei_Dou	China	Shanxi	Landrace
L54_A55insRI	USB-150	USB-150_PI407708A	PI407708A	China		Landrace
L54_A55insRI	USB-113	USB-113_PI189873	PI189873	France		Landrace
L54_A55insRI	USB-283	USB-283_PI561318A	PI561318A	China		Landrace
L54_A55insRI	USB-335	USB-335_PI578503	PI578503	China		Landrace
L54_A55insRI	USB-393	USB-393_PI612754	PI612754	China		Landrace
L54_A55insRI	USB-140	USB-140_PI378663	PI378663	Russian Federation		Landrace
L54_A55insRI	HN060	HN060_PI467312	PI467312	China		Landrace
L54_A55insRI	SRR1533250	PI_603420	PI603420	China		Landrace
L54_A55insRI	SRR1533290	PI_437944	PI437944	China		Landrace
L54_A55insRI	USB-123	USB-123_PI291309D	PI291309D	China		Landrace
L54_A55insRI	USB-182	USB-182_PI437662	PI437662	China		Landrace
L54_A55insRI	USB-260	USB-260_PI548411	PI548411	China		Landrace
L54_A55insRI	HN106	HN106_PI417091	PI417091	Japan		Landrace
L54_A55insRI	USB-133	USB-133_PI361080	PI361080	Russian Federation		Landrace
L54_A55insRI	USB-178	USB-178_PI437485	PI437485	Russian Federation		Landrace
L54_A55insRI	USB-402	USB-402_PI639528B	PI639528B	Russian Federation		Landrace
L54_A55insRI	USB-405	USB-405_PI639559B	PI639559B	Ukraine		Landrace
L54_A55insRI	HN031	HN031_PI079691_4	PI79691-4	China		Landrace
L54_A55insRI	SRR1533253	PI_437654	PI437654	China		Landrace
L54_A55insRI	USB-050	USB-050_PI603442	PI603442	China		Landrace
L54_A55insRI	HN032	HN032_PI086006	PI86006	Japan		Landrace
L54_A55insRI	HN034	HN034_PI087631_1	PI87631-1	Japan		Landrace
L54_A55insRI	USB-003	USB-003_PI081785	PI81785	Japan		Landrace
L54_A55insRI	USB-116	USB-116_PI209334	PI209334	Japan		Landrace
L54_A55insRI	USB-117	USB-117_PI232992	PI232992	Japan		Landrace
L54_A55insRI	HN026	HN026_PI612611	PI612611	North Korea		Landrace
L54_A55insRI	USB-023	USB-023_PI548313	PI548313	Russian Federation		Landrace
L54_A55insRI	USB-164	USB-164_PI424078	PI424078	South Korea		Landrace
L54_A55insRI	HN012	HN012_PI567305	PI567305	China		Landrace
L54_A55insRI	HN016	HN016_PI567387	PI567387	China		Landrace
L54_A55insRI	HN025	HN025_PI567516C	PI567516C	China		Landrace
L54_A55insRI	HN058	HN058_PI458515	PI458515	China		Landrace
L54_A55insRI	HN076	HN076_PI567336B	PI567336B	China		Landrace
L54_A55insRI	HN078	HN078_PI567354	PI567354	China		Landrace
L54_A55insRI	SRR1533309	PI_567395	PI567395	China		Landrace
L54_A55insRI	USB-214	USB-214_PI464912	PI464912	China		Landrace
L54_A55insRI	USB-281	USB-281_PI549040	PI549040	China		Landrace
L54_A55insRI	USB-298	USB-298_PI567307	PI567307	China		Landrace
L54_A55insRI	USB-310	USB-310_PI567416	PI567416	China		Landrace
L54_A55insRI	USB-381	USB-381_PI603526	PI603526	China		Landrace
L54_A55insRI	USB-055	USB-055_PI209332	PI209332	Japan		Landrace
L54_A55insRI	USB-302	USB-302_PI567352A	PI567352A	Peru		Landrace
L54_A55insRI	USB-207	USB-207_PI438496C	PI438496C	United States		Landrace
L54_A55insRI	HN075	HN075_PI567230	PI567230	China		Landrace
L54_A55insRI	SRR1533270	PI_567298	PI567298	China		Landrace
L54_A55insRI	USB-035	USB-035_PI549018	PI549018	China		Landrace
L54_A55insRI	USB-300	USB-300_PI567343	PI567343	China		Landrace
L54_A55insRI	USB-301	USB-301_PI567346	PI567346	China		Landrace
L54_A55insRI	SRR1533251	Hu_Pi_Dou	Hu_Pi_Dou	China	Shanxi	Landrace
L54_A55insRI	USB-128	USB-128_PI342434	PI342434	Japan		Landrace
L54_A55insRI	USB-227	USB-227_PI504288	PI504288	Japan		Landrace
L54_A55insRI	SRR1533238	Da_Li_Huang	Da_Li_Huang	China	Jilin	Landrace
L54_A55insRI	SRR1533227	Qing_Dou	Qing_Dou	China	Liaoning	Landrace
L54_A55insRI	USB-107	USB-107_PI165563	PI165563	India		Landrace
L54_A55insRI	USB-226	USB-226_PI497967	PI497967	India		Landrace
L54_A55insRI	USB-028	USB-028_PI548447	PI548447	China		Landrace
L54_A55insRI	USB-047	USB-047_PI594307	PI594307	Japan		Landrace
L54_A55insRI	USB-343	USB-343_PI587811A	PI587811A	South Korea		Landrace
R31C, L54_A55insRI	CRR108731	UN20_aka_PI_547421	PI542046	United States		Elite
R31C, L54_A55insRI	CRR108787	0001-14-1				Elite
R31C, L54_A55insRI	CRR108788	UN1_aka_912				Elite
R31C, L54_A55insRI	CRR108789	UN2_aka_919				Elite
R31C, L54_A55insRI	CRR108792	H3	PI632661A			Elite
R31C, L54_A55insRI	CRR108856	0009-3-1				Elite
R31C, L54_A55insRI	CRR108860	K07-58				Elite
R31C, L54_A55insRI	CRR108865	23_P-12				Elite
R31C, L54_A55insRI	CRR108867	K08-33				Elite
R31C, L54_A55insRI	CRR108868	K05-1-8				Elite
R31C, L54_A55insRI	CRR108872	OS2-1-4				Elite
R31C, L54_A55insRI	CRR108874	43114				Elite
R31C, L54_A55insRI	CRR108877	K14-2				Elite
R31C, L54_A55insRI	CRR108879	K112-1				Elite
R31C, L54_A55insRI	CRR108881	E223				Elite
R31C, L54_A55insRI	CRR108883	2496163				Elite
R31C, L54_A55insRI	CRR108884	K07sp-1				Elite
R31C, L54_A55insRI	CRR108885	K08-35				Elite
R31C, L54_A55insRI	CRR108890	K07-116				Elite
R31C, L54_A55insRI	CRR108891	K14-4				Elite
R31C, L54_A55insRI	CRR108896	K06-82				Elite
R31C, L54_A55insRI	CRR108903	K05-126				Elite
R31C, L54_A55insRI	CRR108910	K115-1				Elite
R31C, L54_A55insRI	CRR108917	SP0601-0-11				Elite
R31C, L54_A55insRI	SRR1533392	Zhong_Huang_No_13	Zhong_Huang_No_13	China	Beijing	Elite
R31C, L54_A55insRI	SRR1533383	Nan_Nong_Cai_Dou_No_1	Nan_Nong_Cai_Dou_No_1	China	Jiangsu	Elite
R31C, L54_A55insRI	SRR1533358	He_Dou_No_13	He_Dou_No_13	China	Shandong	Elite
R31C, L54_A55insRI	SRR1533406	Sheng_Dou_No_9	Sheng_Dou_No_9	China	Shandong	Elite
R31C, L54_A55insRI	SRR1533407	Zhong_Huang_No_40	Zhong_Huang_No_40	China	Shandong	Elite
R31C, L54_A55insRI	SRR1533420	Xi_Zang_Da_Dou_No_20	Xi_Zang_Da_Dou_No_20	Tibet		Elite
R31C, L54_A55insRI	USB-046	USB-046_PI592954	PI592954	China		Elite
R31C, L54_A55insRI	HN084	HN084_PI567690	PI567690	China		Elite
R31C, L54_A55insRI	HN086	HN086_PI567731	PI567731	China		Elite
R31C, L54_A55insRI	HN085	HN085_PI567719	PI567719	China		Elite
R31C, L54_A55insRI	HN074	HN074_PI561271	PI561271	China		Elite
R31C, L54_A55insRI	USB-253	USB-253_PI548200	PI548200	United States		Genetic
R31C, L54_A55insRI	SRR1533252	Xiang_Dou_No_4	Xiang_Dou_No_4	China	Hunan	Landrace
R31C, L54_A55insRI	SRR1533246	PI_Xian_Nian_Zhuang_Liu_Yue_Xian	PI_Xian_Nian_Zhuang_Liu_Yue_Xian	China	Jiangsu	Landrace
R31C, L54_A55insRI	SRR1533262	Tai_Xin_Niu_Mao_Huang_Yi	Tai_Xin_Niu_Mao_Huang_Yi	China	Jiangsu	Landrace
R31C, L54_A55insRI	SRR1533224	Sha_Xin_Dou	Sha_Xin_Dou	China	Jiangxi	Landrace
R31C, L54_A55insRI	USB-184	USB-184_PI437695A	PI437695A	China		Landrace
R31C, L54_A55insRI	SRR1533264	PI_603756	PI603756	China		Landrace
R31C, L54_A55insRI	USB-333	UN49_aka_USB-333_PI578493	PI578493	China		Landrace
R31C, L54_A55insRI	USB-361	USB-361_PI597464	PI597464	China		Landrace
R31C, L54_A55insRI	HN067	HN067_PI548317	PI548317	China		Landrace
R31C, L54_A55insRI	USB-245	USB-245_PI538386A	PI538386A	China		Landrace
R31C, L54_A55insRI	USB-313	USB-313_PI567435B	PI567435B	China		Landrace
R31C, L54_A55insRI	USB-347	USB-347_PI592952	PI592952	China		Landrace
R31C, L54_A55insRI	USB-354	USB-354_PI594456A	PI594456A	China		Landrace
R31C, L54_A55insRI	USB-375	USB-375_PI603488	PI603488	China		Landrace
R31C, L54_A55insRI	HN009	HN009_PI495017C	PI495017C	China		Landrace
R31C, L54_A55insRI	USB-261	USB-261_PI548427	PI548427	China		Landrace
R31C, L54_A55insRI	USB-316	USB-316_PI567489A	PI567489A	China		Landrace
R31C, L54_A55insRI	USB-324	USB-324_PI567698A	PI567698A	China		Landrace
R31C, L54_A55insRI	USB-326	USB-326_PI567746	PI567746	China		Landrace
R31C, L54_A55insRI	USB-338	USB-338_PI587588A	PI587588A	China		Landrace
R31C, L54_A55insRI	USB-376	USB-376_PI603492	PI603492	China		Landrace
R31C, L54_A55insRI	SRR1533229	PI_416971	PI416971	Japan		Landrace
R31C, L54_A55insRI	SRR1533314	PI_588053A	PI588053A	China		Landrace
R31C, L54_A55insRI	USB-066	USB-066_PI062203	PI62203	China		Landrace
R31C, L54_A55insRI	USB-241	USB-241_PI518727	PI518727	China		Landrace
R31C, L54_A55insRI	SRR1533247	Yi_Zheng_Da_Li_Huang_Dou	Yi_Zheng_Da_Li_Huang_Dou	China	Jiangsu	Landrace
R31C, L54_A55insRI	USB-115	USB-115_PI209333	PI209333	Japan		Landrace
R31C, L54_A55insRI	USB-110	USB-110_PI171451	PI171451	Japan		Landrace
R31C, L54_A55insRI	USB-230	USB-230_PI507017	PI507017	Japan		Landrace
R31C, L54_A55insRI	USB-295	USB-295_PI567231	PI567231	China		Landrace
R31C, L54_A55insRI	USB-388	USB-388_PI603722	PI603722	China		Landrace
R31C, L54_A55insRI	USB-106	USB-106_PI159925	PI159925	Peru		Landrace
R31C, L54_A55insRI	USB-290	USB-290_PI567074B	PI567074B	Indonesia		Landrace
R31C, L54_A55insRI	USB-121	USB-121_PI274453	PI274453	Japan		Landrace
R31C, L54_A55insRI	USB-006	USB-006_PI240664	PI240664	Philippines		Landrace
G40D, L54_A55insRI	SRR1533266	PI_438498	PI438498	United States		Elite
G40D, L54_A55insRI	SRR1533276	Jin_Shan_Cha_Zhu_Shi_Dou	Jin_Shan_Cha_Zhu_Shi_Dou	China	Jilin	Landrace
G40D, L54_A55insRI	USB-201	USB-201_PI438309	PI438309	China		Landrace
G40D, L54_A55insRI	USB-102	USB-102_PI153231	PI153231			Landrace
G40D, L54_A55insRI	HN018	HN018_PI437690	PI437690	China		Landrace
G40D, L54_A55insRI	USB-379	USB-379_PI603497	PI603497	China		Landrace
G40D, L54_A55insRI	USB-236	USB-236_PI507471	PI507471	Japan		Landrace
G40D, L54_A55insRI	HN068	HN068_PI548349	PI548349	North Korea		Landrace
G40D, L54_A55insRI	SRR1533240	PI_437321	PI437321	Russian Federation		Landrace
G40D, L54_A55insRI	USB-208	USB-208_PI438500	PI438500	United States		Landrace
G40D, L54_A55insRI	HN017B	HN017B_PI437725	PI437725	China		Landrace
G40D, L54_A55insRI	SRR1533243	PI_602991	PI602991	China		Landrace
G40D, L54_A55insRI	SRR1533256	PI_437679	PI437679	China		Landrace
G40D, L54_A55insRI	USB-054	USB-054_PI090763	PI090763	China		Landrace
G40D, L54_A55insRI	USB-307	USB-307_PI567408	PI567408	China		Landrace
G40D, L54_A55insRI	USB-378	USB-378_PI603495B	PI603495B	China		Landrace
G40D, L54_A55insRI	USB-029	USB-029_PI548452	PI548452	North Korea		Landrace
G40D, L54_A55insRI	HN104	HN104_FC031721	FC31721			Landrace
