# Supplementary material for: Natural and artificial selection of multiple alleles revealed through genomic analyses
Source: Front Genet. 2024 Jan 8;14:1320652. doi: 10.3389/fgene.2023.1320652 (PMC10801239; doi:10.3389/fgene.2023.1320652)
Supplement: Supplementary file 2 [file Table3.xlsx]

## Sheet: List1
Soja	Landrace	Elite	Total	Cultivar	Gene	37806091	37806109	37806119	37806145	37806158	37806160	37806193	37806295	37809453	37809730	37809760	37810087	37819253	37819335	37819382	37819390	37821289	37821311
0	272	288	664	117	Glyma.19g120400	C|Ref	C|Ref	G|Ref	G|Ref	A|Ref	C|Ref	G|Ref	C|Ref	A|Ref	A|Ref	C|Ref	T|Ref	Ref_Ins	G|Ref	GA|Ref	A|Ref	A|Ref	C|Ref
89	62	7	161	1	Glyma.19g120400	C|Ref	C|Ref	G|Ref	G|Ref	A|Ref	CTCCGGA|L54_A55insRI	G|Ref	C|Ref	A|Ref	A|Ref	C|Ref	T|Ref	Ref_Ins	G|Ref	GA|Ref	A|Ref	A|Ref	C|Ref
0	65	45	111	20	Glyma.19g120400	C|Ref	C|Ref	G|Ref	G|Ref	A|Ref	CTCCGGA|L54_A55insRI	G|Ref	C|Ref	T|T196S	A|Ref	C|Ref	T|Ref	Ref_Ins	G|Ref	G|K405fs	A|Ref	A|Ref	C|Ref
0	35	35	71	1	Glyma.19g120400	T|R31C	C|Ref	G|Ref	G|Ref	A|Ref	CTCCGGA|L54_A55insRI	G|Ref	C|Ref	A|Ref	A|Ref	C|Ref	T|Ref	Ref_Ins	G|Ref	GA|Ref	A|Ref	A|Ref	C|Ref
0	17	1	18	1	Glyma.19g120400	C|Ref	C|Ref	A|G40D	G|Ref	A|Ref	CTCCGGA|L54_A55insRI	G|Ref	C|Ref	A|Ref	A|Ref	C|Ref	T|Ref	Ref_Ins	G|Ref	GA|Ref	A|Ref	A|Ref	C|Ref
9	1	0	10	0	Glyma.19g120400	C|Ref	C|Ref	G|Ref	G|Ref	A|Ref	CTCCGGA|L54_A55insRI	G|Ref	C|Ref	A|Ref	A|Ref	C|Ref	T|Ref	Ref_Ins	G|Ref	GA|Ref	A|Ref	G|N418D	C|Ref
6	0	0	6	0	Glyma.19g120400	C|Ref	C|Ref	G|Ref	G|Ref	A|Ref	CTCCGGA|L54_A55insRI	A|V65I	C|Ref	A|Ref	A|Ref	C|Ref	T|Ref	Ref_Ins	G|Ref	GA|Ref	A|Ref	A|Ref	C|Ref
0	1	4	5	0	Glyma.19g120400	C|Ref	C|Ref	G|Ref	G|Ref	A|Ref	CTCCGGA|L54_A55insRI	G|Ref	C|Ref	T|T196S	A|Ref	C|Ref	T|Ref	Ref_Ins	G|Ref	G|K405fs	A|Ref	A|Ref	CTA|W427fs
3	2	0	5	0	Glyma.19g120400	C|Ref	C|Ref	G|Ref	G|Ref	A|Ref	CTCCGGA|L54_A55insRI	G|Ref	C|Ref	T|T196S	A|Ref	C|Ref	T|Ref	Ref_Ins	G|Ref	GA|Ref	A|Ref	A|Ref	C|Ref
0	2	1	3	0	Glyma.19g120400	C|Ref	C|Ref	G|Ref	G|Ref	A|Ref	C|Ref	G|Ref	C|Ref	A|Ref	A|Ref	C|Ref	C|V276A	Ref_Ins	G|Ref	GA|Ref	A|Ref	A|Ref	C|Ref
0	2	0	2	0	Glyma.19g120400	C|Ref	C|Ref	G|Ref	G|Ref	A|Ref	CTCCGGA|L54_A55insRI	G|Ref	C|Ref	A|Ref	A|Ref	C|Ref	T|Ref	A|L381fs	G|Ref	GA|Ref	A|Ref	A|Ref	C|Ref
0	2	0	2	0	Glyma.19g120400	C|Ref	C|Ref	G|Ref	G|Ref	A|Ref	CTCCGGA|L54_A55insRI	G|Ref	C|Ref	A|Ref	A|Ref	C|Ref	T|Ref	Ref_Ins	G|Ref	GA|Ref	AG|E402fs	A|Ref	C|Ref
1	0	0	1	0	Glyma.19g120400	C|Ref	C|Ref	G|Ref	A|V49I	A|Ref	CTCCGGA|L54_A55insRI	G|Ref	C|Ref	A|Ref	A|Ref	C|Ref	T|Ref	Ref_Ins	G|Ref	GA|Ref	A|Ref	A|Ref	C|Ref
1	0	0	1	0	Glyma.19g120400	C|Ref	C|Ref	G|Ref	G|Ref	A|Ref	CTCTGGA|L54_A55insWI	G|Ref	C|Ref	A|Ref	A|Ref	C|Ref	T|Ref	Ref_Ins	G|Ref	GA|Ref	A|Ref	A|Ref	C|Ref
0	0	0	1	0	Glyma.19g120400	C|Ref	C|Ref	G|Ref	G|Ref	A|Ref	CTCCGGA|L54_A55insRI	G|Ref	T|P99S	T|T196S	A|Ref	C|Ref	T|Ref	Ref_Ins	G|Ref	G|K405fs	A|Ref	A|Ref	C|Ref
0	1	0	1	0	Glyma.19g120400	C|Ref	C|Ref	G|Ref	G|Ref	A|Ref	CTCCGGA|L54_A55insRI	G|Ref	C|Ref	A|Ref	T|N262I	C|Ref	T|Ref	Ref_Ins	G|Ref	GA|Ref	A|Ref	A|Ref	C|Ref
0	1	0	1	0	Glyma.19g120400	C|Ref	T|L37F	G|Ref	G|Ref	A|Ref	C|Ref	G|Ref	C|Ref	A|Ref	A|Ref	C|Ref	T|Ref	Ref_Ins	G|Ref	GA|Ref	A|Ref	A|Ref	C|Ref
0	1	0	1	0	Glyma.19g120400	C|Ref	C|Ref	G|Ref	G|Ref	A|Ref	C|Ref	G|Ref	C|Ref	A|Ref	A|Ref	C|Ref	T|Ref	Ref_Ins	A|D387N	GA|Ref	A|Ref	A|Ref	C|Ref
0	1	0	1	0	Glyma.19g120400	C|Ref	C|Ref	G|Ref	G|Ref	ATCTCCG|K53delinsNLR	A|L54I	G|Ref	C|Ref	A|Ref	A|Ref	C|Ref	T|Ref	Ref_Ins	G|Ref	GA|Ref	A|Ref	A|Ref	C|Ref
0	1	0	1	0	Glyma.19g120400	C|Ref	C|Ref	G|Ref	G|Ref	A|Ref	CTCCGGA|L54_A55insRI	G|Ref	C|Ref	A|Ref	A|Ref	G|S272*	T|Ref	Ref_Ins	G|Ref	GA|Ref	A|Ref	A|Ref	C|Ref
