# Supplementary material for: Natural and artificial selection of multiple alleles revealed through genomic analyses
Source: Front Genet. 2024 Jan 8;14:1320652. doi: 10.3389/fgene.2023.1320652 (PMC10801239; doi:10.3389/fgene.2023.1320652)
Supplement: Supplementary file 5 [file Table6.xlsx]

## Sheet: Supplement_L2_Glyma 03G005700_M
Order	Pos_comb	N_pos_comb	Score	Score_max	N_WT_pheno	N_WT_corr_pred	N_MUT_pheno	N_MUT_corr_pred	Score_miss_cor	Explained_phen(%)
1	[525858, 528046, 528076, 528212, 528236, 528245, 528286, 528386]	8	533	605	418	411	187	158	533.0	94.05
2	[525858, 528046, 528076, 528116, 528212, 528236, 528245, 528286, 528386]	9	531	605	418	410	187	158	531.0	93.88
3	[525858, 528046, 528076, 528194, 528212, 528236, 528245, 528286, 528386]	9	531	605	418	410	187	160	531.0	94.21
4	[525858, 528046, 528076, 528200, 528212, 528236, 528245, 528286, 528386]	9	531	605	418	410	187	158	531.0	93.88
5	[525858, 528046, 528212, 528236, 528245, 528286, 528386]	7	529	605	418	411	187	156	529.0	93.72
6	[525858, 528046, 528076, 528212, 528236, 528245, 528386]	7	527	605	418	411	187	155	527.0	93.55
7	[528046, 528076, 528212, 528236, 528245, 528286, 528386]	7	527	605	418	411	187	155	527.0	93.55
8	[525858, 528046, 528116, 528212, 528236, 528245, 528286, 528386]	8	527	605	418	410	187	156	527.0	93.55
9	[525858, 528046, 528194, 528212, 528236, 528245, 528286, 528386]	8	527	605	418	410	187	158	527.0	93.88
10	[525858, 528046, 528200, 528212, 528236, 528245, 528286, 528386]	8	527	605	418	410	187	156	527.0	93.55
11	[525858, 528046, 528076, 528116, 528212, 528236, 528245, 528386]	8	525	605	418	410	187	155	525.0	93.39
12	[525858, 528046, 528076, 528194, 528212, 528236, 528245, 528386]	8	525	605	418	410	187	157	525.0	93.72
13	[525858, 528046, 528076, 528200, 528212, 528236, 528245, 528386]	8	525	605	418	410	187	155	525.0	93.39
14	[528046, 528076, 528116, 528212, 528236, 528245, 528286, 528386]	8	525	605	418	410	187	155	525.0	93.39
15	[528046, 528076, 528194, 528212, 528236, 528245, 528286, 528386]	8	525	605	418	410	187	157	525.0	93.72
16	[528046, 528076, 528200, 528212, 528236, 528245, 528286, 528386]	8	525	605	418	410	187	155	525.0	93.39
17	[525858, 528046, 528116, 528194, 528212, 528236, 528245, 528286, 528386]	9	525	605	418	409	187	158	525.0	93.72
18	[525858, 528046, 528116, 528200, 528212, 528236, 528245, 528286, 528386]	9	525	605	418	409	187	156	525.0	93.39
19	[525858, 528046, 528194, 528200, 528212, 528236, 528245, 528286, 528386]	9	525	605	418	409	187	158	525.0	93.72
20	[525858, 528046, 528212, 528236, 528245, 528386]	6	523	605	418	411	187	153	523.0	93.22
21	[528046, 528212, 528236, 528245, 528286, 528386]	6	523	605	418	411	187	153	523.0	93.22
22	[525858, 528046, 528076, 528212, 528236, 528286, 528386]	7	523	605	418	411	187	153	523.0	93.22
23	[525858, 528046, 528076, 528236, 528245, 528286, 528386]	7	523	605	418	411	187	153	523.0	93.22
24	[525858, 528046, 528076, 528116, 528194, 528212, 528236, 528245, 528386]	9	523	605	418	409	187	157	523.0	93.55
25	[525858, 528046, 528076, 528116, 528200, 528212, 528236, 528245, 528386]	9	523	605	418	409	187	155	523.0	93.22
26	[525858, 528046, 528076, 528194, 528200, 528212, 528236, 528245, 528386]	9	523	605	418	409	187	157	523.0	93.55
27	[528046, 528076, 528116, 528194, 528212, 528236, 528245, 528286, 528386]	9	523	605	418	409	187	157	523.0	93.55
28	[528046, 528076, 528116, 528200, 528212, 528236, 528245, 528286, 528386]	9	523	605	418	409	187	155	523.0	93.22
29	[528046, 528076, 528194, 528200, 528212, 528236, 528245, 528286, 528386]	9	523	605	418	409	187	157	523.0	93.55
30	[528046, 528076, 528212, 528236, 528245, 528386]	6	521	605	418	411	187	152	521.0	93.06
31	[525858, 528046, 528116, 528212, 528236, 528245, 528386]	7	521	605	418	410	187	153	521.0	93.06
32	[525858, 528046, 528194, 528212, 528236, 528245, 528386]	7	521	605	418	410	187	155	521.0	93.39
33	[525858, 528046, 528200, 528212, 528236, 528245, 528386]	7	521	605	418	410	187	153	521.0	93.06
34	[528046, 528116, 528212, 528236, 528245, 528286, 528386]	7	521	605	418	410	187	153	521.0	93.06
35	[528046, 528194, 528212, 528236, 528245, 528286, 528386]	7	521	605	418	410	187	155	521.0	93.39
36	[528046, 528200, 528212, 528236, 528245, 528286, 528386]	7	521	605	418	410	187	153	521.0	93.06
37	[525858, 528046, 528076, 528116, 528212, 528236, 528286, 528386]	8	521	605	418	410	187	153	521.0	93.06
38	[525858, 528046, 528076, 528116, 528236, 528245, 528286, 528386]	8	521	605	418	410	187	153	521.0	93.06
39	[525858, 528046, 528076, 528194, 528212, 528236, 528286, 528386]	8	521	605	418	410	187	155	521.0	93.39
40	[525858, 528046, 528076, 528194, 528236, 528245, 528286, 528386]	8	521	605	418	410	187	155	521.0	93.39
41	[525858, 528046, 528076, 528200, 528212, 528236, 528286, 528386]	8	521	605	418	410	187	153	521.0	93.06
42	[525858, 528046, 528076, 528200, 528236, 528245, 528286, 528386]	8	521	605	418	410	187	153	521.0	93.06
43	[525858, 528046, 528212, 528236, 528286, 528386]	6	519	605	418	411	187	151	519.0	92.89
44	[525858, 528046, 528236, 528245, 528286, 528386]	6	519	605	418	411	187	151	519.0	92.89
45	[528046, 528076, 528116, 528212, 528236, 528245, 528386]	7	519	605	418	410	187	152	519.0	92.89
46	[528046, 528076, 528194, 528212, 528236, 528245, 528386]	7	519	605	418	410	187	154	519.0	93.22
47	[528046, 528076, 528200, 528212, 528236, 528245, 528386]	7	519	605	418	410	187	152	519.0	92.89
48	[525858, 528046, 528116, 528194, 528212, 528236, 528245, 528386]	8	519	605	418	409	187	155	519.0	93.22
49	[525858, 528046, 528116, 528200, 528212, 528236, 528245, 528386]	8	519	605	418	409	187	153	519.0	92.89
50	[525858, 528046, 528194, 528200, 528212, 528236, 528245, 528386]	8	519	605	418	409	187	155	519.0	93.22
51	[528046, 528116, 528194, 528212, 528236, 528245, 528286, 528386]	8	519	605	418	409	187	155	519.0	93.22
52	[528046, 528116, 528200, 528212, 528236, 528245, 528286, 528386]	8	519	605	418	409	187	153	519.0	92.89
53	[528046, 528194, 528200, 528212, 528236, 528245, 528286, 528386]	8	519	605	418	409	187	155	519.0	93.22
54	[525858, 528046, 528076, 528116, 528194, 528212, 528236, 528286, 528386]	9	519	605	418	409	187	155	519.0	93.22
55	[525858, 528046, 528076, 528116, 528194, 528236, 528245, 528286, 528386]	9	519	605	418	409	187	155	519.0	93.22
56	[525858, 528046, 528076, 528116, 528200, 528212, 528236, 528286, 528386]	9	519	605	418	409	187	153	519.0	92.89
57	[525858, 528046, 528076, 528116, 528200, 528236, 528245, 528286, 528386]	9	519	605	418	409	187	153	519.0	92.89
58	[525858, 528046, 528076, 528194, 528200, 528212, 528236, 528286, 528386]	9	519	605	418	409	187	155	519.0	93.22
59	[525858, 528046, 528076, 528194, 528200, 528236, 528245, 528286, 528386]	9	519	605	418	409	187	155	519.0	93.22
60	[528046, 528212, 528236, 528245, 528386]	5	517	605	418	411	187	150	517.0	92.73
61	[525858, 528046, 528076, 528212, 528236, 528386]	6	517	605	418	411	187	150	517.0	92.73
62	[525858, 528046, 528076, 528236, 528245, 528386]	6	517	605	418	411	187	150	517.0	92.73
63	[528046, 528076, 528212, 528236, 528286, 528386]	6	517	605	418	411	187	150	517.0	92.73
64	[528046, 528076, 528236, 528245, 528286, 528386]	6	517	605	418	411	187	150	517.0	92.73
65	[525858, 528046, 528116, 528212, 528236, 528286, 528386]	7	517	605	418	410	187	151	517.0	92.73
66	[525858, 528046, 528116, 528236, 528245, 528286, 528386]	7	517	605	418	410	187	151	517.0	92.73
67	[525858, 528046, 528194, 528212, 528236, 528286, 528386]	7	517	605	418	410	187	153	517.0	93.06
68	[525858, 528046, 528194, 528236, 528245, 528286, 528386]	7	517	605	418	410	187	153	517.0	93.06
69	[525858, 528046, 528200, 528212, 528236, 528286, 528386]	7	517	605	418	410	187	151	517.0	92.73
70	[525858, 528046, 528200, 528236, 528245, 528286, 528386]	7	517	605	418	410	187	151	517.0	92.73
71	[525858, 528030, 528076, 528212, 528236, 528245, 528286, 528386]	8	517	605	418	412	187	149	517.0	92.73
72	[525858, 528036, 528076, 528212, 528236, 528245, 528286, 528386]	8	517	605	418	412	187	149	517.0	92.73
73	[525858, 528037, 528076, 528212, 528236, 528245, 528286, 528386]	8	517	605	418	412	187	149	517.0	92.73
74	[525858, 528044, 528076, 528212, 528236, 528245, 528286, 528386]	8	517	605	418	411	187	150	517.0	92.73
75	[528046, 528076, 528116, 528194, 528212, 528236, 528245, 528386]	8	517	605	418	409	187	154	517.0	93.06
76	[528046, 528076, 528116, 528200, 528212, 528236, 528245, 528386]	8	517	605	418	409	187	152	517.0	92.73
77	[528046, 528076, 528194, 528200, 528212, 528236, 528245, 528386]	8	517	605	418	409	187	154	517.0	93.06
78	[525858, 528030, 528046, 528076, 528212, 528236, 528245, 528286, 528386]	9	517	605	418	411	187	154	517.0	93.39
79	[525858, 528036, 528046, 528076, 528212, 528236, 528245, 528286, 528386]	9	517	605	418	411	187	154	517.0	93.39
80	[525858, 528037, 528046, 528076, 528212, 528236, 528245, 528286, 528386]	9	517	605	418	411	187	154	517.0	93.39
81	[525858, 528044, 528046, 528076, 528212, 528236, 528245, 528286, 528386]	9	517	605	418	410	187	155	517.0	93.39
82	[525858, 528046, 528116, 528194, 528200, 528212, 528236, 528245, 528386]	9	517	605	418	408	187	155	517.0	93.06
83	[528046, 528116, 528194, 528200, 528212, 528236, 528245, 528286, 528386]	9	517	605	418	408	187	155	517.0	93.06
84	[528046, 528116, 528212, 528236, 528245, 528386]	6	515	605	418	410	187	150	515.0	92.56
85	[528046, 528194, 528212, 528236, 528245, 528386]	6	515	605	418	410	187	152	515.0	92.89
86	[528046, 528200, 528212, 528236, 528245, 528386]	6	515	605	418	410	187	150	515.0	92.56
87	[525858, 528046, 528076, 528116, 528212, 528236, 528386]	7	515	605	418	410	187	150	515.0	92.56
88	[525858, 528046, 528076, 528116, 528236, 528245, 528386]	7	515	605	418	410	187	150	515.0	92.56
89	[525858, 528046, 528076, 528194, 528212, 528236, 528386]	7	515	605	418	410	187	152	515.0	92.89
90	[525858, 528046, 528076, 528194, 528236, 528245, 528386]	7	515	605	418	410	187	152	515.0	92.89
91	[525858, 528046, 528076, 528200, 528212, 528236, 528386]	7	515	605	418	410	187	150	515.0	92.56
92	[525858, 528046, 528076, 528200, 528236, 528245, 528386]	7	515	605	418	410	187	150	515.0	92.56
93	[528046, 528076, 528116, 528212, 528236, 528286, 528386]	7	515	605	418	410	187	150	515.0	92.56
94	[528046, 528076, 528116, 528236, 528245, 528286, 528386]	7	515	605	418	410	187	150	515.0	92.56
95	[528046, 528076, 528194, 528212, 528236, 528286, 528386]	7	515	605	418	410	187	152	515.0	92.89
96	[528046, 528076, 528194, 528236, 528245, 528286, 528386]	7	515	605	418	410	187	152	515.0	92.89
97	[528046, 528076, 528200, 528212, 528236, 528286, 528386]	7	515	605	418	410	187	150	515.0	92.56
98	[528046, 528076, 528200, 528236, 528245, 528286, 528386]	7	515	605	418	410	187	150	515.0	92.56
99	[525858, 528046, 528116, 528194, 528212, 528236, 528286, 528386]	8	515	605	418	409	187	153	515.0	92.89
100	[525858, 528046, 528116, 528194, 528236, 528245, 528286, 528386]	8	515	605	418	409	187	153	515.0	92.89
