# Supplementary material for: Natural and artificial selection of multiple alleles revealed through genomic analyses
Source: Front Genet. 2024 Jan 8;14:1320652. doi: 10.3389/fgene.2023.1320652 (PMC10801239; doi:10.3389/fgene.2023.1320652)
Supplement: Supplementary file 6 [file Table4.xlsx]

## Sheet:  L1 validationo
Gene	PFAM annotation	Best score	Number of positions in the combination	Black (n=127) explained	Brown&Tan (n=605) explained	Explained phenotype (%)	Note
Glyma.19G120400	Isopropylmalate synthetase	704	6	124	594	98.09	L1 causal gene
Glyma.19G120300	Mate efflux family protein	-326	2	8	195	27.73	Neiboring gene to L1
Glyma.19G120500	Homocitrate synthetase	434	3	88	497	79.92	Neiboring gene to L1
Glyma.02G194300	Agamous-like mads-box protein AGL62	-154	2	116	173	39.5	Random gene
Glyma.08G194300	RNA binding protein	-176	4	67	211	38.0	Random gene
Glyma.11G194300	Lactoylglutathione lyase	-480	2	126	0	2023-02-17	Random gene
