# Supplementary material for: Natural and artificial selection of multiple alleles revealed through genomic analyses
Source: Front Genet. 2024 Jan 8;14:1320652. doi: 10.3389/fgene.2023.1320652 (PMC10801239; doi:10.3389/fgene.2023.1320652)
Supplement: Supplementary file 7 [file Table1.xlsx]

## Sheet: List1
Order	Pos_comb	N_pos_comb	Score	Score_max	N_WT_pheno	N_WT_corr_pred	N_MUT_pheno	N_MUT_corr_pred	Score_miss_cor	Explained_phen(%)
1	[37806091, 37806119, 37806160, 37819253, 37819382, 37819390]	6	704	732	127	124	605	594	704	98.09
2	[37806091, 37806119, 37806160, 37819382, 37819390]	5	702	732	127	124	605	593	702	97.95
3	[37806091, 37806119, 37806145, 37806160, 37819253, 37819382, 37819390]	7	702	732	127	123	605	594	702	97.95
4	[37806091, 37806119, 37806160, 37806193, 37819253, 37819382, 37819390]	7	702	732	127	123	605	594	702	97.95
5	[37806091, 37806119, 37806160, 37819253, 37819382]	5	700	732	127	124	605	592	700	97.81
6	[37806091, 37806119, 37806145, 37806160, 37819382, 37819390]	6	700	732	127	123	605	593	700	97.81
7	[37806091, 37806119, 37806160, 37806193, 37819382, 37819390]	6	700	732	127	123	605	593	700	97.81
8	[37806091, 37806119, 37806160, 37806295, 37819253, 37819382, 37819390]	7	700	732	127	124	605	593	700	97.95
9	[37806091, 37806119, 37806160, 37819253, 37819335, 37819382, 37819390]	7	700	732	127	124	605	593	700	97.95
10	[37806091, 37806119, 37806160, 37819253, 37819382, 37819390, 37821311]	7	700	732	127	124	605	593	700	97.95
11	[37806091, 37806119, 37806160, 37819382]	4	698	732	127	124	605	591	698	97.68
12	[37806091, 37806119, 37806145, 37806160, 37819253, 37819382]	6	698	732	127	123	605	592	698	97.68
13	[37806091, 37806119, 37806160, 37806193, 37819253, 37819382]	6	698	732	127	123	605	592	698	97.68
14	[37806091, 37806119, 37806160, 37806295, 37819382, 37819390]	6	698	732	127	124	605	592	698	97.81
15	[37806091, 37806119, 37806160, 37819335, 37819382, 37819390]	6	698	732	127	124	605	592	698	97.81
16	[37806091, 37806119, 37806160, 37819382, 37819390, 37821311]	6	698	732	127	124	605	592	698	97.81
17	[37806091, 37806119, 37806145, 37806160, 37806193, 37819382, 37819390]	7	698	732	127	122	605	593	698	97.68
18	[37806091, 37806119, 37806145, 37806160, 37819382]	5	696	732	127	123	605	591	696	97.54
19	[37806091, 37806119, 37806160, 37806193, 37819382]	5	696	732	127	123	605	591	696	97.54
20	[37806091, 37806119, 37806160, 37806295, 37819253, 37819382]	6	696	732	127	124	605	591	696	97.68
21	[37806091, 37806119, 37806160, 37819253, 37819335, 37819382]	6	696	732	127	124	605	591	696	97.68
22	[37806091, 37806119, 37806160, 37819253, 37819382, 37821311]	6	696	732	127	124	605	591	696	97.68
23	[37806091, 37806119, 37806145, 37806160, 37806193, 37819253, 37819382]	7	696	732	127	122	605	592	696	97.54
24	[37806091, 37806119, 37806145, 37806160, 37806295, 37819382, 37819390]	7	696	732	127	123	605	592	696	97.68
25	[37806091, 37806119, 37806145, 37806160, 37819335, 37819382, 37819390]	7	696	732	127	123	605	592	696	97.68
26	[37806091, 37806119, 37806145, 37806160, 37819382, 37819390, 37821311]	7	696	732	127	123	605	592	696	97.68
27	[37806091, 37806119, 37806160, 37806193, 37806295, 37819382, 37819390]	7	696	732	127	123	605	592	696	97.68
28	[37806091, 37806119, 37806160, 37806193, 37819335, 37819382, 37819390]	7	696	732	127	123	605	592	696	97.68
29	[37806091, 37806119, 37806160, 37806193, 37819382, 37819390, 37821311]	7	696	732	127	123	605	592	696	97.68
30	[37806091, 37806119, 37806160, 37819253, 37819382, 37819390, 37821289]	7	696	732	127	120	605	594	696	97.54
31	[37806091, 37806119, 37806160, 37806295, 37819382]	5	694	732	127	124	605	590	694	97.54
32	[37806091, 37806119, 37806160, 37819335, 37819382]	5	694	732	127	124	605	590	694	97.54
33	[37806091, 37806119, 37806160, 37819382, 37821311]	5	694	732	127	124	605	590	694	97.54
34	[37806091, 37806119, 37806145, 37806160, 37806193, 37819382]	6	694	732	127	122	605	591	694	97.4
35	[37806091, 37806119, 37806160, 37809453, 37819253, 37819390]	6	694	732	127	119	605	594	694	97.4
36	[37806091, 37806119, 37806160, 37819382, 37819390, 37821289]	6	694	732	127	120	605	593	694	97.4
37	[37806091, 37806119, 37806145, 37806160, 37806295, 37819253, 37819382]	7	694	732	127	123	605	591	694	97.54
38	[37806091, 37806119, 37806145, 37806160, 37819253, 37819335, 37819382]	7	694	732	127	123	605	591	694	97.54
39	[37806091, 37806119, 37806145, 37806160, 37819253, 37819382, 37821311]	7	694	732	127	123	605	591	694	97.54
40	[37806091, 37806119, 37806160, 37806193, 37806295, 37819253, 37819382]	7	694	732	127	123	605	591	694	97.54
41	[37806091, 37806119, 37806160, 37806193, 37819253, 37819335, 37819382]	7	694	732	127	123	605	591	694	97.54
42	[37806091, 37806119, 37806160, 37806193, 37819253, 37819382, 37821311]	7	694	732	127	123	605	591	694	97.54
43	[37806091, 37806119, 37806160, 37806295, 37819335, 37819382, 37819390]	7	694	732	127	124	605	591	694	97.68
44	[37806091, 37806119, 37806160, 37806295, 37819382, 37819390, 37821311]	7	694	732	127	124	605	591	694	97.68
45	[37806091, 37806119, 37806160, 37819335, 37819382, 37819390, 37821311]	7	694	732	127	124	605	591	694	97.68
46	[37806091, 37806119, 37806160, 37809453, 37819390]	5	692	732	127	119	605	593	692	97.27
47	[37806091, 37806119, 37806145, 37806160, 37806295, 37819382]	6	692	732	127	123	605	590	692	97.4
48	[37806091, 37806119, 37806145, 37806160, 37819335, 37819382]	6	692	732	127	123	605	590	692	97.4
49	[37806091, 37806119, 37806145, 37806160, 37819382, 37821311]	6	692	732	127	123	605	590	692	97.4
50	[37806091, 37806119, 37806160, 37806193, 37806295, 37819382]	6	692	732	127	123	605	590	692	97.4
51	[37806091, 37806119, 37806160, 37806193, 37819335, 37819382]	6	692	732	127	123	605	590	692	97.4
52	[37806091, 37806119, 37806160, 37806193, 37819382, 37821311]	6	692	732	127	123	605	590	692	97.4
53	[37806091, 37806119, 37806160, 37819253, 37819382, 37821289]	6	692	732	127	120	605	592	692	97.27
54	[37806091, 37806119, 37806145, 37806160, 37809453, 37819253, 37819390]	7	692	732	127	118	605	594	692	97.27
55	[37806091, 37806119, 37806145, 37806160, 37819382, 37819390, 37821289]	7	692	732	127	119	605	593	692	97.27
56	[37806091, 37806119, 37806160, 37806193, 37809453, 37819253, 37819390]	7	692	732	127	118	605	594	692	97.27
57	[37806091, 37806119, 37806160, 37806193, 37819382, 37819390, 37821289]	7	692	732	127	119	605	593	692	97.27
58	[37806091, 37806119, 37806160, 37806295, 37819253, 37819335, 37819382]	7	692	732	127	124	605	590	692	97.54
59	[37806091, 37806119, 37806160, 37806295, 37819253, 37819382, 37821311]	7	692	732	127	124	605	590	692	97.54
60	[37806091, 37806119, 37806160, 37810087, 37819253, 37819382, 37819390]	7	692	732	127	124	605	591	692	97.68
61	[37806091, 37806119, 37806160, 37819253, 37819335, 37819382, 37821311]	7	692	732	127	124	605	590	692	97.54
62	[37806091, 37806119, 37806160, 37809453, 37819253]	5	690	732	127	119	605	592	690	97.13
63	[37806091, 37806119, 37806160, 37819382, 37821289]	5	690	732	127	120	605	591	690	97.13
64	[37806091, 37806119, 37806145, 37806160, 37809453, 37819390]	6	690	732	127	118	605	593	690	97.13
65	[37806091, 37806119, 37806160, 37806193, 37809453, 37819390]	6	690	732	127	118	605	593	690	97.13
66	[37806091, 37806119, 37806160, 37806295, 37819335, 37819382]	6	690	732	127	124	605	589	690	97.4
67	[37806091, 37806119, 37806160, 37806295, 37819382, 37821311]	6	690	732	127	124	605	589	690	97.4
68	[37806091, 37806119, 37806160, 37810087, 37819382, 37819390]	6	690	732	127	124	605	590	690	97.54
69	[37806091, 37806119, 37806160, 37819335, 37819382, 37821311]	6	690	732	127	124	605	589	690	97.4
70	[37806091, 37806119, 37806145, 37806160, 37806193, 37806295, 37819382]	7	690	732	127	122	605	590	690	97.27
71	[37806091, 37806119, 37806145, 37806160, 37806193, 37819335, 37819382]	7	690	732	127	122	605	590	690	97.27
72	[37806091, 37806119, 37806145, 37806160, 37806193, 37819382, 37821311]	7	690	732	127	122	605	590	690	97.27
73	[37806091, 37806119, 37806145, 37806160, 37819253, 37819382, 37821289]	7	690	732	127	119	605	592	690	97.13
74	[37806091, 37806119, 37806160, 37806193, 37819253, 37819382, 37821289]	7	690	732	127	119	605	592	690	97.13
75	[37806091, 37806119, 37806160, 37806295, 37809453, 37819253, 37819390]	7	690	732	127	119	605	593	690	97.27
76	[37806091, 37806119, 37806160, 37806295, 37819382, 37819390, 37821289]	7	690	732	127	120	605	592	690	97.27
77	[37806091, 37806119, 37806160, 37809453, 37819253, 37819335, 37819390]	7	690	732	127	119	605	593	690	97.27
78	[37806091, 37806119, 37806160, 37809453, 37819253, 37819390, 37821311]	7	690	732	127	119	605	593	690	97.27
79	[37806091, 37806119, 37806160, 37819335, 37819382, 37819390, 37821289]	7	690	732	127	120	605	592	690	97.27
80	[37806091, 37806119, 37806160, 37819382, 37819390, 37821289, 37821311]	7	690	732	127	120	605	592	690	97.27
81	[37806091, 37806119, 37806160, 37809453]	4	688	732	127	119	605	591	688	96.99
82	[37806091, 37806119, 37806145, 37806160, 37809453, 37819253]	6	688	732	127	118	605	592	688	96.99
83	[37806091, 37806119, 37806145, 37806160, 37819382, 37821289]	6	688	732	127	119	605	591	688	96.99
84	[37806091, 37806119, 37806160, 37806193, 37809453, 37819253]	6	688	732	127	118	605	592	688	96.99
85	[37806091, 37806119, 37806160, 37806193, 37819382, 37821289]	6	688	732	127	119	605	591	688	96.99
86	[37806091, 37806119, 37806160, 37806295, 37809453, 37819390]	6	688	732	127	119	605	592	688	97.13
87	[37806091, 37806119, 37806160, 37809453, 37819335, 37819390]	6	688	732	127	119	605	592	688	97.13
88	[37806091, 37806119, 37806160, 37809453, 37819390, 37821311]	6	688	732	127	119	605	592	688	97.13
89	[37806091, 37806119, 37806160, 37810087, 37819253, 37819382]	6	688	732	127	124	605	589	688	97.4
90	[37806091, 37806119, 37806145, 37806160, 37806193, 37809453, 37819390]	7	688	732	127	117	605	593	688	96.99
91	[37806091, 37806119, 37806145, 37806160, 37806295, 37819335, 37819382]	7	688	732	127	123	605	589	688	97.27
92	[37806091, 37806119, 37806145, 37806160, 37806295, 37819382, 37821311]	7	688	732	127	123	605	589	688	97.27
93	[37806091, 37806119, 37806145, 37806160, 37810087, 37819382, 37819390]	7	688	732	127	123	605	590	688	97.4
94	[37806091, 37806119, 37806145, 37806160, 37819335, 37819382, 37821311]	7	688	732	127	123	605	589	688	97.27
95	[37806091, 37806119, 37806160, 37806193, 37806295, 37819335, 37819382]	7	688	732	127	123	605	589	688	97.27
96	[37806091, 37806119, 37806160, 37806193, 37806295, 37819382, 37821311]	7	688	732	127	123	605	589	688	97.27
97	[37806091, 37806119, 37806160, 37806193, 37810087, 37819382, 37819390]	7	688	732	127	123	605	590	688	97.4
98	[37806091, 37806119, 37806160, 37806193, 37819335, 37819382, 37821311]	7	688	732	127	123	605	589	688	97.27
99	[37806091, 37806119, 37806160, 37806295, 37819253, 37819382, 37821289]	7	688	732	127	120	605	591	688	97.13
100	[37806091, 37806119, 37806160, 37819253, 37819335, 37819382, 37821289]	7	688	732	127	120	605	591	688	97.13
