# Supplementary material for: Natural and artificial selection of multiple alleles revealed through genomic analyses
Source: Front Genet. 2024 Jan 8;14:1320652. doi: 10.3389/fgene.2023.1320652 (PMC10801239; doi:10.3389/fgene.2023.1320652)
Supplement: Supplementary file 8 [file Table5.xlsx]

## Sheet: List1
Soja	Landrace	Elite	Total	Cultivar	Gene	522013	525075	525130	525522	525858	526068	526071	527879	527995	528030	528036	528037	528044	528046	528052	528064	528076	528085	528086	528106	528113	528116	528123	528194	528200	528212	528236	528245	528280	528286	528287	528361	528367	528386
67	316	171	601	41	Glyma.03g005700	G|Ref	T|Ref	G|Ref	T|Ref	CTT|Ref	C|Ref	G|Ref	A|Ref	A|Ref	ATACTT|Ref	GAGAGCCTCCC|Ref	A|Ref	C|Ref	C|Ref	C|Ref	C|Ref	CT|Ref	G|Ref	C|Ref	C|Ref	C|Ref	C|Ref	G|Ref	C|Ref	C|Ref	G|Ref	G|Ref	G|Ref	C|Ref	C|Ref	G|Ref	T|Ref	C|Ref	C|T3A
13	54	65	167	32	Glyma.03g005700	G|Ref	T|Ref	G|Ref	T|Ref	CTT|Ref	C|Ref	G|Ref	C|S172A	A|Ref	ATACTT|Ref	GAGAGCCTCCC|Ref	A|Ref	C|Ref	C|Ref	C|Ref	C|Ref	CT|Ref	G|Ref	C|Ref	C|Ref	C|Ref	C|Ref	G|Ref	C|Ref	C|Ref	G|Ref	G|Ref	G|Ref	C|Ref	C|Ref	G|Ref	T|Ref	C|Ref	C|T3A
1	41	84	146	33	Glyma.03g005700	G|Ref	T|Ref	G|Ref	T|Ref	CTT|Ref	C|Ref	G|Ref	A|Ref	A|Ref	ATACTT|Ref	GAGAGCCTCCC|Ref	A|Ref	C|Ref	C|Ref	C|Ref	C|Ref	CT|Ref	G|Ref	C|Ref	C|Ref	C|Ref	C|Ref	G|Ref	C|Ref	C|Ref	G|Ref	G|Ref	G|Ref	C|Ref	C|Ref	G|Ref	T|Ref	C|Ref	T|Ref
0	17	48	65	32	Glyma.03g005700	G|Ref	T|Ref	G|Ref	T|Ref	CTT|Ref	C|Ref	G|Ref	A|Ref	A|Ref	ATACTT|Ref	GAGAGCCTCCC|Ref	A|Ref	C|Ref	C|Ref	C|Ref	C|Ref	CT|Ref	G|Ref	C|Ref	C|Ref	C|Ref	C|Ref	G|Ref	C|Ref	C|Ref	G|Ref	A|Q53*	G|Ref	C|Ref	C|Ref	G|Ref	T|Ref	C|Ref	C|T3A
13	0	0	13	0	Glyma.03g005700	G|Ref	T|Ref	G|Ref	T|Ref	CTT|Ref	C|Ref	G|Ref	A|Ref	A|Ref	ATACTT|Ref	GAGAGCCTCCC|Ref	A|Ref	C|Ref	C|Ref	C|Ref	C|Ref	CT|Ref	G|Ref	C|Ref	C|Ref	C|Ref	C|Ref	G|Ref	C|Ref	C|Ref	G|Ref	G|Ref	G|Ref	C|Ref	C|Ref	G|Ref	T|Ref	T|G9D	C|T3A
0	4	6	11	0	Glyma.03g005700	G|Ref	T|Ref	G|Ref	T|Ref	CTT|Ref	C|Ref	G|Ref	A|Ref	A|Ref	ATACTT|Ref	GAGAGCCTCCC|Ref	A|Ref	C|Ref	C|Ref	C|Ref	C|Ref	CT|Ref	G|Ref	C|Ref	C|Ref	C|Ref	C|Ref	G|Ref	C|Ref	C|Ref	A|L61F	G|Ref	G|Ref	C|Ref	C|Ref	G|Ref	T|Ref	C|Ref	C|T3A
0	9	2	11	0	Glyma.03g005700	G|Ref	T|Ref	G|Ref	T|Ref	CTT|Ref	C|Ref	G|Ref	A|Ref	A|Ref	ATACTT|Ref	GAGAGCCTCCC|Ref	A|Ref	C|Ref	T|W116*	C|Ref	C|Ref	CT|Ref	G|Ref	C|Ref	C|Ref	C|Ref	C|Ref	G|Ref	C|Ref	C|Ref	G|Ref	G|Ref	G|Ref	C|Ref	C|Ref	G|Ref	T|Ref	C|Ref	C|T3A
0	1	1	5	1	Glyma.03g005700	G|Ref	T|Ref	G|Ref	T|Ref	CTT|Ref	C|Ref	G|Ref	A|Ref	A|Ref	ATACTT|Ref	GAGAGCCTCCC|Ref	A|Ref	C|Ref	C|Ref	C|Ref	C|Ref	CT|Ref	G|Ref	C|Ref	C|Ref	C|Ref	C|Ref	G|Ref	T|E67K	C|Ref	G|Ref	G|Ref	G|Ref	C|Ref	C|Ref	G|Ref	T|Ref	C|Ref	C|T3A
0	3	1	5	0	Glyma.03g005700	G|Ref	T|Ref	G|Ref	T|Ref	CTT|Ref	C|Ref	G|Ref	A|Ref	A|Ref	ATACTT|Ref	GAGAGCCTCCC|Ref	A|Ref	C|Ref	C|Ref	C|Ref	C|Ref	CT|Ref	G|Ref	C|Ref	C|Ref	C|Ref	C|Ref	G|Ref	C|Ref	C|Ref	G|Ref	G|Ref	A|Q50*	C|Ref	C|Ref	G|Ref	T|Ref	C|Ref	C|T3A
0	4	0	4	0	Glyma.03g005700	G|Ref	T|Ref	G|Ref	T|Ref	CTT|Ref	C|Ref	G|Ref	A|Ref	A|Ref	A|frameshift_variant|K120fs	G|frameshift_variant|W116fs	*|Alt	*|Alt	*|Alt	C|Ref	C|Ref	CT|Ref	G|Ref	C|Ref	C|Ref	C|Ref	C|Ref	G|Ref	C|Ref	C|Ref	G|Ref	G|Ref	G|Ref	C|Ref	C|Ref	G|Ref	T|Ref	C|Ref	C|T3A
1	1	1	3	0	Glyma.03g005700	G|Ref	T|Ref	G|Ref	T|Ref	CTT|Ref	C|Ref	G|Ref	A|Ref	A|Ref	ATACTT|Ref	GAGAGCCTCCC|Ref	A|Ref	C|Ref	C|Ref	C|Ref	C|Ref	CT|Ref	G|Ref	T|A103T	C|Ref	C|Ref	C|Ref	G|Ref	C|Ref	C|Ref	G|Ref	G|Ref	G|Ref	C|Ref	C|Ref	G|Ref	T|Ref	C|Ref	C|T3A
0	2	1	3	0	Glyma.03g005700	G|Ref	T|Ref	G|Ref	T|Ref	CTT|Ref	C|Ref	G|Ref	A|Ref	A|Ref	ATACTT|Ref	GAGAGCCTCCC|Ref	A|Ref	C|Ref	C|Ref	C|Ref	C|Ref	C|frameshift_variant|R106fs	G|Ref	C|Ref	C|Ref	C|Ref	C|Ref	G|Ref	C|Ref	C|Ref	G|Ref	G|Ref	G|Ref	C|Ref	C|Ref	G|Ref	T|Ref	C|Ref	C|T3A
0	2	0	3	0	Glyma.03g005700	G|Ref	T|Ref	G|Ref	T|Ref	CTT|Ref	C|Ref	G|Ref	A|Ref	A|Ref	ATACTT|Ref	GAGAGCCTCCC|Ref	A|Ref	C|Ref	C|Ref	C|Ref	C|Ref	CT|Ref	G|Ref	C|Ref	C|Ref	C|Ref	C|Ref	G|Ref	C|Ref	C|Ref	G|Ref	G|Ref	G|Ref	C|Ref	T|R36H	G|Ref	T|Ref	C|Ref	C|T3A
0	3	0	3	0	Glyma.03g005700	G|Ref	T|Ref	G|Ref	T|Ref	C|frameshift_variant|R267fs	C|Ref	G|Ref	A|Ref	A|Ref	ATACTT|Ref	GAGAGCCTCCC|Ref	A|Ref	C|Ref	C|Ref	C|Ref	C|Ref	CT|Ref	G|Ref	C|Ref	C|Ref	C|Ref	C|Ref	G|Ref	C|Ref	C|Ref	G|Ref	G|Ref	G|Ref	C|Ref	C|Ref	G|Ref	T|Ref	C|Ref	C|T3A
0	1	1	2	1	Glyma.03g005700	G|Ref	T|Ref	G|Ref	T|Ref	CTT|Ref	C|Ref	G|Ref	A|Ref	A|Ref	ATACTT|Ref	GAGAGCCTCCC|Ref	A|Ref	T|E117K	C|Ref	C|Ref	C|Ref	CT|Ref	G|Ref	C|Ref	C|Ref	C|Ref	C|Ref	G|Ref	C|Ref	C|Ref	G|Ref	G|Ref	G|Ref	C|Ref	C|Ref	G|Ref	T|Ref	C|Ref	C|T3A
2	0	0	2	0	Glyma.03g005700	G|Ref	T|Ref	G|Ref	T|Ref	CTT|Ref	C|Ref	G|Ref	C|S172A	A|Ref	ATACTT|Ref	GAGAGCCTCCC|Ref	A|Ref	C|Ref	C|Ref	C|Ref	C|Ref	CT|Ref	G|Ref	C|Ref	C|Ref	C|Ref	C|Ref	C|N90K	C|Ref	C|Ref	G|Ref	G|Ref	G|Ref	C|Ref	C|Ref	G|Ref	T|Ref	C|Ref	C|T3A
2	0	0	2	0	Glyma.03g005700	G|Ref	T|Ref	G|Ref	T|Ref	CTT|Ref	C|Ref	G|Ref	A|Ref	A|Ref	ATACTT|Ref	GAGAGCCTCCC|Ref	A|Ref	C|Ref	C|Ref	C|Ref	C|Ref	CT|Ref	A|A103V	C|Ref	C|Ref	C|Ref	C|Ref	G|Ref	C|Ref	C|Ref	G|Ref	G|Ref	G|Ref	C|Ref	C|Ref	G|Ref	T|Ref	C|Ref	C|T3A
2	0	0	2	0	Glyma.03g005700	G|Ref	T|Ref	G|Ref	T|Ref	CTT|Ref	T|G225R	G|Ref	C|S172A	A|Ref	ATACTT|Ref	GAGAGCCTCCC|Ref	A|Ref	C|Ref	C|Ref	C|Ref	C|Ref	CT|Ref	G|Ref	C|Ref	C|Ref	C|Ref	C|Ref	G|Ref	C|Ref	C|Ref	G|Ref	G|Ref	G|Ref	C|Ref	C|Ref	G|Ref	T|Ref	C|Ref	C|T3A
2	0	0	2	0	Glyma.03g005700	A|P488L	T|Ref	G|Ref	T|Ref	CTT|Ref	C|Ref	G|Ref	A|Ref	A|Ref	ATACTT|Ref	GAGAGCCTCCC|Ref	A|Ref	C|Ref	C|Ref	C|Ref	C|Ref	CT|Ref	G|Ref	C|Ref	C|Ref	C|Ref	C|Ref	G|Ref	C|Ref	C|Ref	G|Ref	G|Ref	G|Ref	C|Ref	C|Ref	G|Ref	T|Ref	C|Ref	C|T3A
0	2	0	2	0	Glyma.03g005700	G|Ref	T|Ref	G|Ref	T|Ref	CTT|Ref	C|Ref	G|Ref	A|Ref	A|Ref	ATACTT|Ref	GAGAGCCTCCC|Ref	A|Ref	C|Ref	C|Ref	C|Ref	C|Ref	CT|Ref	G|Ref	C|Ref	C|Ref	C|Ref	C|Ref	G|Ref	T|E67K	C|Ref	G|Ref	G|Ref	G|Ref	C|Ref	C|Ref	G|Ref	T|Ref	C|Ref	T|Ref
1	0	0	1	0	Glyma.03g005700	G|Ref	T|Ref	G|Ref	T|Ref	CTT|Ref	C|Ref	G|Ref	A|Ref	A|Ref	ATACTT|Ref	GAGAGCCTCCC|Ref	A|Ref	C|Ref	C|Ref	C|Ref	T|R110K	CT|Ref	G|Ref	C|Ref	C|Ref	C|Ref	C|Ref	G|Ref	C|Ref	C|Ref	G|Ref	G|Ref	G|Ref	C|Ref	C|Ref	G|Ref	T|Ref	C|Ref	C|T3A
1	0	0	1	0	Glyma.03g005700	G|Ref	T|Ref	G|Ref	T|Ref	CTT|Ref	C|Ref	G|Ref	C|S172A	A|Ref	ATACTT|Ref	GAGAGCCTCCC|Ref	A|Ref	C|Ref	C|Ref	C|Ref	C|Ref	CT|Ref	G|Ref	C|Ref	C|Ref	T|A94T	C|Ref	G|Ref	C|Ref	C|Ref	G|Ref	G|Ref	G|Ref	C|Ref	C|Ref	G|Ref	T|Ref	C|Ref	C|T3A
1	0	0	1	0	Glyma.03g005700	G|Ref	T|Ref	G|Ref	T|Ref	CTT|Ref	C|Ref	G|Ref	A|Ref	A|Ref	ATACTT|Ref	GAGAGCCTCCC|Ref	A|Ref	C|Ref	C|Ref	C|Ref	C|Ref	CT|Ref	G|Ref	C|Ref	T|G96D	C|Ref	C|Ref	G|Ref	C|Ref	C|Ref	G|Ref	G|Ref	G|Ref	T|G38D	C|Ref	G|Ref	C|H11R	C|Ref	C|T3A
1	0	0	1	0	Glyma.03g005700	G|Ref	T|Ref	G|Ref	T|Ref	CTT|Ref	C|Ref	G|Ref	A|Ref	A|Ref	ATACTT|Ref	GAGAGCCTCCC|Ref	AGAGCCTG|frameshift_variant|L119fs	C|Ref	C|Ref	C|Ref	C|Ref	CT|Ref	G|Ref	C|Ref	C|Ref	C|Ref	C|Ref	G|Ref	C|Ref	C|Ref	G|Ref	G|Ref	G|Ref	C|Ref	C|Ref	G|Ref	T|Ref	C|Ref	C|T3A
1	0	0	1	0	Glyma.03g005700	G|Ref	T|Ref	G|Ref	T|Ref	CTT|Ref	C|Ref	G|Ref	A|Ref	A|Ref	ATACTT|Ref	GAGAGCCTCCC|Ref	A|Ref	C|Ref	C|Ref	T|R114K	C|Ref	CT|Ref	G|Ref	C|Ref	C|Ref	C|Ref	C|Ref	G|Ref	C|Ref	C|Ref	G|Ref	G|Ref	G|Ref	C|Ref	C|Ref	G|Ref	T|Ref	C|Ref	C|T3A
1	0	0	1	0	Glyma.03g005700	G|Ref	T|Ref	A|H341Y	T|Ref	CTT|Ref	C|Ref	G|Ref	A|Ref	A|Ref	ATACTT|Ref	GAGAGCCTCCC|Ref	A|Ref	C|Ref	C|Ref	C|Ref	C|Ref	CT|Ref	G|Ref	C|Ref	C|Ref	C|Ref	C|Ref	G|Ref	C|Ref	C|Ref	G|Ref	G|Ref	G|Ref	C|Ref	C|Ref	G|Ref	T|Ref	C|Ref	C|T3A
1	0	0	1	0	Glyma.03g005700	G|Ref	T|Ref	G|Ref	T|Ref	CTT|Ref	C|Ref	T|P224T	A|Ref	A|Ref	ATACTT|Ref	GAGAGCCTCCC|Ref	A|Ref	C|Ref	C|Ref	C|Ref	C|Ref	CT|Ref	G|Ref	C|Ref	C|Ref	C|Ref	C|Ref	G|Ref	C|Ref	C|Ref	G|Ref	G|Ref	G|Ref	C|Ref	C|Ref	G|Ref	T|Ref	T|G9D	C|T3A
1	0	0	1	0	Glyma.03g005700	G|Ref	T|Ref	G|Ref	C|Y292C	CTT|Ref	T|G225R	G|Ref	C|S172A	A|Ref	ATACTT|Ref	GAGAGCCTCCC|Ref	A|Ref	C|Ref	C|Ref	C|Ref	C|Ref	CT|Ref	G|Ref	C|Ref	C|Ref	C|Ref	C|Ref	G|Ref	C|Ref	C|Ref	G|Ref	G|Ref	G|Ref	C|Ref	C|Ref	G|Ref	T|Ref	C|Ref	C|T3A
0	1	0	1	0	Glyma.03g005700	G|Ref	T|Ref	G|Ref	T|Ref	CTT|Ref	C|Ref	G|Ref	A|Ref	A|Ref	ATACTT|Ref	GAGAGCCTCCC|Ref	A|Ref	C|Ref	C|Ref	C|Ref	C|Ref	CT|Ref	G|Ref	C|Ref	C|Ref	C|Ref	C|Ref	G|Ref	C|Ref	C|Ref	G|Ref	G|Ref	G|Ref	T|G38D	C|Ref	G|Ref	T|Ref	C|Ref	C|T3A
0	1	0	1	0	Glyma.03g005700	G|Ref	T|Ref	G|Ref	T|Ref	CTT|Ref	C|Ref	G|Ref	A|Ref	A|Ref	ATACTT|Ref	GAGAGCCTCCC|Ref	A|Ref	C|Ref	C|Ref	C|Ref	C|Ref	CT|Ref	G|Ref	C|Ref	C|Ref	C|Ref	C|Ref	G|Ref	C|Ref	C|Ref	G|Ref	G|Ref	G|Ref	C|Ref	C|Ref	A|R36C	T|Ref	C|Ref	C|T3A
0	1	0	1	0	Glyma.03g005700	G|Ref	T|Ref	G|Ref	T|Ref	CTT|Ref	C|Ref	G|Ref	A|Ref	ACCGCTATGAAAGGCATAAGCCTTGGCCTCTTGGCATACTTGAGAG|conservative_inframe_insertion|A118_A132dup	ATACTT|Ref	GAGAGCCTCCC|Ref	A|Ref	C|Ref	C|Ref	C|Ref	C|Ref	CT|Ref	G|Ref	C|Ref	C|Ref	C|Ref	C|Ref	G|Ref	C|Ref	C|Ref	G|Ref	G|Ref	G|Ref	C|Ref	C|Ref	G|Ref	T|Ref	C|Ref	C|T3A
0	1	0	1	0	Glyma.03g005700	G|Ref	G|N359T	G|Ref	T|Ref	CTT|Ref	C|Ref	G|Ref	C|S172A	A|Ref	ATACTT|Ref	GAGAGCCTCCC|Ref	A|Ref	C|Ref	C|Ref	C|Ref	C|Ref	CT|Ref	G|Ref	C|Ref	C|Ref	C|Ref	C|Ref	G|Ref	C|Ref	C|Ref	G|Ref	G|Ref	G|Ref	C|Ref	C|Ref	G|Ref	T|Ref	C|Ref	C|T3A
0	1	0	1	0	Glyma.03g005700	G|Ref	T|Ref	G|Ref	T|Ref	CTT|Ref	C|Ref	G|Ref	A|Ref	A|Ref	ATACTT|Ref	GAGAGCCTCCC|Ref	A|Ref	C|Ref	C|Ref	C|Ref	C|Ref	CT|Ref	G|Ref	C|Ref	C|Ref	C|Ref	T|D93N	G|Ref	C|Ref	C|Ref	G|Ref	G|Ref	G|Ref	C|Ref	C|Ref	G|Ref	T|Ref	C|Ref	C|T3A
0	1	0	1	0	Glyma.03g005700	G|Ref	T|Ref	G|Ref	T|Ref	CTT|Ref	C|Ref	G|Ref	A|Ref	A|Ref	ATACTT|Ref	GAGAGCCTCCC|Ref	A|Ref	C|Ref	C|Ref	C|Ref	C|Ref	CT|Ref	G|Ref	C|Ref	C|Ref	C|Ref	C|Ref	G|Ref	C|Ref	T|V65I	G|Ref	G|Ref	G|Ref	C|Ref	C|Ref	G|Ref	T|Ref	C|Ref	C|T3A
