# Supplementary material for: Natural and artificial selection of multiple alleles revealed through genomic analyses
Source: Front Genet. 2024 Jan 8;14:1320652. doi: 10.3389/fgene.2023.1320652 (PMC10801239; doi:10.3389/fgene.2023.1320652)
Supplement: Supplementary file 9 [file Table8.xlsx]

## Sheet: List1
Allele	Accession	SoyKB_Accession	GRIN_Accession	Country	State	Improvement Status
528386_REF	Accession	SoyKB_Accession	GRIN_Accession	United States	Illinois	Elite
528386_REF	CRR108703	WL82		United States	Illinois	Elite
528386_REF	CRR108709	PI_634761	PI634761	United States	Illinois	Elite
528386_REF	SRR1533432	PI_634883	PI634883	United States		Elite
528386_REF	CRR108701	Bell	PI540554	United States		Elite
528386_REF	CRR108740	HP202	PI539861	United States		Elite
528386_REF	CRR108743	PI_539864	PI539864	United States		Elite
528386_REF	CRR108685	Hack	PI548569	United States		Elite
528386_REF	CRR108692	IL1	PI542045	United States		Elite
528386_REF	CRR108733	PI_548507	PI548507	United States		Elite
528386_REF	CRR108771	UN16_aka_Hoyt	PI540552	United States		Elite
528386_REF	CRR108777	UN8_aka_Gnome	PI548565	United States		Elite
528386_REF	SRR1533362	PI_533655	PI533655	United States		Elite
528386_REF	SRR1533402	PI_548565	PI548565	United States		Elite
528386_REF	CRR108671	PI_509044	PI509044	United States		Elite
528386_REF	CRR108712	PI_548632	PI548632	United States		Elite
528386_REF	CRR108719	Fayette	PI518674	United States		Elite
528386_REF	CRR108768	UN14_aka_HN073_PI552538	PI552538	United States		Elite
528386_REF	CRR108770	Hobbit	PI540551	United States		Elite
528386_REF	HN065	HN065_PI542044	PI542044	United States		Elite
528386_REF	SRR1533395	PI_548631	PI548631	United States	Illinois	Elite
528386_REF	CRR108714	IL2	PI542046	United States	Illinois	Elite
528386_REF	HN087	HN087_PI591539	PI591539	United States	Illinois	Elite
528386_REF	SRR1533436	PI_591511	PI591511	United States	Iowa	Elite
528386_REF	CRR108790	UN12_aka_HN029_IA3023		United States	Nebraska	Elite
528386_REF	CRR108767	PI_583837	PI583837			Elite
528386_REF	HN101	HN101_PI658519	PI658519	United States		Elite
528386_REF	CRR108765	Delsoy_4900	PI543794	United States		Elite
528386_REF	CRR108776	UN38_aka_Pixie	PI543856	United States		Elite
528386_REF	SRR1533387	PI_515961	PI515961	United States	Illinois	Elite
528386_REF	CRR108710	PI_597382	PI597382	United States	Kansas	Elite
528386_REF	USB-271	USB-271_PI548619	PI548619	United States	Tennessee	Elite
528386_REF	USB-018	USB-018_PI518668	PI518668	United States		Elite
528386_REF	CRR108758	Lamar	PI533604			Elite
528386_REF	CRR108789	UN2_aka_919				Elite
528386_REF	CRR108794	96150				Elite
528386_REF	CRR108796	Feng_8-3				Elite
528386_REF	CRR108813	97-126				Elite
528386_REF	CRR108823	25p-24				Elite
528386_REF	CRR108839	219-1-1				Elite
528386_REF	CRR108847	219-1-2				Elite
528386_REF	CRR108851	805				Elite
528386_REF	CRR108853	Payette				Elite
528386_REF	CRR108854	95-13-20				Elite
528386_REF	CRR108860	K07-58				Elite
528386_REF	CRR108862	34677				Elite
528386_REF	CRR108870	Farrer				Elite
528386_REF	CRR108871	99-180y-92				Elite
528386_REF	CRR108873	80543-76				Elite
528386_REF	CRR108875	0001-19-2-1				Elite
528386_REF	CRR108890	K07-116				Elite
528386_REF	CRR108893	K08-1-6				Elite
528386_REF	CRR108898	Ihb-5				Elite
528386_REF	CRR108900	K9103				Elite
528386_REF	CRR108906	Nf58				Elite
528386_REF	CRR108908	K07-126				Elite
528386_REF	CRR108909	97-128				Elite
528386_REF	CRR108911	B207				Elite
528386_REF	CRR108916	K05-36				Elite
528386_REF	CRR108918	K9304				Elite
528386_REF	CRR108919	K05-7		China	Beijing	Elite
528386_REF	SRR1533382	Zhong_Huang_No_50	Zhong_Huang_No_50	China	Beijing	Elite
528386_REF	SRR1533410	Zhong_Huang_No_35	Zhong_Huang_No_35	China	Guangxi	Elite
528386_REF	SRR1533361	Gui_Chun_No_8	Gui_Chun_No_8	China	Hebei	Elite
528386_REF	SRR1533421	Cang_Dou-11	Cang_Dou-11	China	Heilongjiang	Elite
528386_REF	SRR1533428	Su_Nong_No_10	Su_Nong_No_10	China	Jiangsu	Elite
528386_REF	SRR1533383	Nan_Nong_Cai_Dou_No_1	Nan_Nong_Cai_Dou_No_1	China	Jilin	Elite
528386_REF	SRR1533400	Ji_Yu_No_90	Ji_Yu_No_90	China	Liaoning	Elite
528386_REF	SRR1533422	Liao_Dou_No_11	Liao_Dou_No_11	China	Liaoning	Elite
528386_REF	SRR1533439	Liao_Dou_No_3	Liao_Dou_No_3	China	Shandong	Elite
528386_REF	SRR1533407	Zhong_Huang_No_40	Zhong_Huang_No_40	China	Shanxi	Elite
528386_REF	SRR1533346	Jin_Da_No_70	Jin_Da_No_70	China	Shanxi	Elite
528386_REF	SRR1533425	Fen_Dou_No_86	Fen_Dou_No_86	China	Sichuan	Elite
528386_REF	SRR1533449	Shu_Xian_No_205	Shu_Xian_No_205	United States		Elite
528386_REF	SRR1533373	PI_540552	PI540552	China		Elite
528386_REF	HN091	HN091_PI594599	PI594599	Japan		Elite
528386_REF	HN038	HN038_PI248515	PI248515	North Korea		Elite
528386_REF	HN094	HN094_PI603170	PI603170	South Korea		Elite
528386_REF	HN006	HN006_PI407788A	PI407788A	North Korea		Elite
528386_REF	HN093	HN093_PI603154	PI603154	South Korea		Elite
528386_REF	HN035	HN035_PI196175	PI196175	South Korea		Elite
528386_REF	HN041	HN041_PI398593	PI398593	South Korea		Elite
528386_REF	HN042	HN042_PI398595	PI398595	South Korea		Elite
528386_REF	HN043	HN043_PI398610	PI398610	South Korea		Elite
528386_REF	HN044	HN044_PI398614	PI398614	South Korea	Chungcheongbuk-do	G. soja
528386_REF	SJ-11	SJ-11_PI407315	PI407315	United States	Illinois	Genetic
528386_REF	CRR108635	PI_547873	PI547873	United States	Illinois	Genetic
528386_REF	CRR108636	PI_547844	PI547844	United States	Illinois	Genetic
528386_REF	CRR108637	PI_547850	PI547850	United States	Illinois	Genetic
528386_REF	CRR108639	PI_547875	PI547875	United States	Illinois	Genetic
528386_REF	CRR108640	PI_547889	PI547889	United States	Illinois	Genetic
528386_REF	CRR108641	PI_547838	PI547838	United States	Illinois	Genetic
528386_REF	CRR108645	PI_547860	PI547860	United States	Illinois	Genetic
528386_REF	CRR108646	PI_547835	PI547835	United States	Illinois	Genetic
528386_REF	CRR108648	PI_547871	PI547871	United States	Illinois	Genetic
528386_REF	CRR108653	PI_547842	PI547842	United States	Illinois	Genetic
528386_REF	CRR108660	PI_547843	PI547843	United States	Illinois	Genetic
528386_REF	CRR108664	PI_547872	PI547872	United States	Illinois	Genetic
528386_REF	CRR108670	PI_547877	PI547877	United States	Illinois	Genetic
528386_REF	CRR108675	PI_547880	PI547880	United States	Illinois	Genetic
528386_REF	CRR108677	PI_547885	PI547885	United States	Illinois	Genetic
528386_REF	CRR108705	L77-1794	PI547890	United States	Illinois	Genetic
528386_REF	CRR108706	PI_547832	PI547832	United States	Illinois	Genetic
528386_REF	CRR108707	PI_547891	PI547891	United States	Illinois	Genetic
528386_REF	CRR108732	PI_547816	PI547816	United States	Illinois	Genetic
528386_REF	HN066	HN066_PI547862	PI547862	China	Fujian	Landrace
528386_REF	SRR1533273	Tong_an_Zi_Hong_Dou	Tong_an_Zi_Hong_Dou	China	Jiangsu	Landrace
528386_REF	SRR1533234	PI_Xian_Da_Zi_Huo_Cao	PI_Xian_Da_Zi_Huo_Cao	China	Jilin	Landrace
528386_REF	SRR1533342	Hei_Wa_Shi_Dou	Hei_Wa_Shi_Dou	Hungary		Landrace
528386_REF	USB-126	USB-126_PI297520	PI297520	Moldova		Landrace
528386_REF	USB-293	USB-293_PI567225	PI567225	China		Landrace
528386_REF	SRR1533288	PI_603357	PI603357	China		Landrace
528386_REF	USB-198	USB-198_PI438230A	PI438230A	China		Landrace
528386_REF	USB-351	USB-351_PI593953	PI593953	China		Landrace
528386_REF	USB-087	USB-087_PI088313	PI88313	China		Landrace
528386_REF	USB-188	USB-188_PI437814A	PI437814A	China		Landrace
528386_REF	USB-297	USB-297_PI567262A	PI567262A	China		Landrace
528386_REF	USB-336	USB-336_PI578504	PI578504	Russian Federation		Landrace
528386_REF	USB-170	USB-170_PI437112A	PI437112A	Algeria		Landrace
528386_REF	USB-013	USB-013_PI438335	PI438335	China		Landrace
528386_REF	SRR1533241	PI_603596	PI603596	China		Landrace
528386_REF	SRR1533320	PI_404182	PI404182	China		Landrace
528386_REF	USB-064	USB-064_PI054615_1	PI54615-1	China		Landrace
528386_REF	USB-070	USB-070_PI070080	PI70080	China		Landrace
528386_REF	USB-183	USB-183_PI437685D	PI437685D	China		Landrace
528386_REF	USB-304	USB-304_PI567361	PI567361	China		Landrace
528386_REF	USB-354	USB-354_PI594456A	PI594456A	Japan		Landrace
528386_REF	USB-116	USB-116_PI209334	PI209334	South Korea		Landrace
528386_REF	USB-363	USB-363_PI597478B	PI597478B	China		Landrace
528386_REF	USB-277	USB-277_PI549017	PI549017	North Korea		Landrace
528386_REF	USB-368	USB-368_PI603162	PI603162	South Korea		Landrace
528386_REF	USB-147	USB-147_PI398965	PI398965	United States	Georgia	Landrace
528386_REF	USB-287	USB-287_PI561701	PI561701	Vietnam		Landrace
528386_REF	SRR1533278	PI_567189A	PI567189A	China		Landrace
528386_REF	SRR1533285	PI_587752	PI587752	China		Landrace
528386_REF	SRR1533302	PI_587848	PI587848	China		Landrace
528386_REF	USB-066	USB-066_PI062203	PI62203	China		Landrace
528386_REF	USB-341	USB-341_PI587712B	PI587712B	Japan		Landrace
528386_REF	USB-153	USB-153_PI416838	PI416838	Japan		Landrace
528386_REF	USB-232	USB-232_PI507088	PI507088	South Korea		Landrace
528386_REF	SRR1533245	PI_407801	PI407801	South Korea		Landrace
528386_REF	SRR1533286	PI_424391	PI424391	Brazil		Landrace
528386_REF	USB-396	USB-396_PI628913	PI628913	China		Landrace
528386_REF	USB-308	USB-308_PI567410B	PI567410B	Taiwan		Landrace
528386_REF	USB-031	USB-031_PI548490	PI548490	Peru		Landrace
528386_REF	USB-106	USB-106_PI159925	PI159925	Philippines		Landrace
528386_REF	USB-006	USB-006_PI240664	PI240664
R36H	CRR108711	PI_548188	PI548188	United States		Genetic
R36H	SRR1533341	PI_243541	PI243541	Japan		Landrace
R36H	USB-238	USB-238_PI507480	PI507480	Japan		Landrace
Q50*	HN036	HN036_PI200471	PI200471	Japan		Elite
Q50*	CRR108694	PI_548219	PI548219	United States		Genetic
Q50*	USB-081	USB-081_PI084973	PI84973	Japan		Landrace
Q50*	SRR1533296	PI_84987	PI84987	Japan	Saitama	Landrace
Q50*	SRR1533308	PI_84987A	PI84987A	Japan	Saitama	Landrace
Q53*	CRR108772	UN41_aka_Sprite_No.87	PI546374	United States	Ohio	Elite
Q53*	CRR108773	GR8836	PI534647	United States		Elite
Q53*	SRR1533423	PI_536635	PI536635	United States		Elite
Q53*	USB-282	USB-282_PI556511	PI556511	United States		Elite
Q53*	CRR108718	UN7_aka_Franklin	PI548563	United States		Elite
Q53*	CRR108761	Delsoy_4500	PI543793	United States		Elite
Q53*	CRR108764	UN6_Delsoy_4210	PI560206	United States		Elite
Q53*	SRR1533417	PI_548604	PI548604	United States		Elite
Q53*	CRR108728	Nile	PI572240	United States	Illinois	Elite
Q53*	USB-038	USB-038_PI559932	PI559932	United States	Maryland	Elite
Q53*	CRR108766	Mustang	PI595363	United States	Missouri	Elite
Q53*	HN013	HN013_S05-11482	S05-11482	United States	Missouri	Elite
Q53*	HN027	HN027_S10-11227	S10-11227	United States	Missouri	Elite
Q53*	HN102	HN102_S07-5049	S07-5049	United States	Missouri	Elite
Q53*	CRR108679	PI_553052	PI553052	United States		Elite
Q53*	CRR108779	Bedford	PI548974	United States		Elite
Q53*	CRR108780	PI_564849	PI564849	United States		Elite
Q53*	CRR108781	UN11_aka_HN001_PI518664	PI518664	United States		Elite
Q53*	HN014	HN014_PI548667	PI548667	United States		Elite
Q53*	CRR108759	Forrest	PI548655	United States	Mississippi	Elite
Q53*	HN028	HN028_Holladay	PI572239	United States	North Carolina	Elite
Q53*	HN103	HN103_V71-370	V71-370	United States		Elite
Q53*	SRR1533405	PI_508266	PI508266	United States		Elite
Q53*	SRR1533419	PI_533602	PI533602	United States		Elite
Q53*	SRR1533441	PI_548985	PI548985	United States		Elite
Q53*	USB-058	USB-058_PI548658	PI548658	United States	Arkansas	Elite
Q53*	USB-001	USB-001_PI548656	PI548656	United States	Mississippi	Elite
Q53*	CRR108680	Bragg	PI548660	United States		Elite
Q53*	SRR1533356	PI_553047	PI553047	United States		Elite
Q53*	CRR108750	Bossier	PI567789	United States	Louisiana	Elite
Q53*	USB-411	USB-411_PI567788	PI567788	United States	Louisiana	Elite
Q53*	HN100	HN100_PI647086	PI647086	United States	North Carolina	Elite
Q53*	CRR108788	UN1_aka_912				Elite
Q53*	CRR108792	H3	PI632661A			Elite
Q53*	CRR108805	Grimpo				Elite
Q53*	CRR108842	BR121				Elite
Q53*	CRR108879	K112-1				Elite
Q53*	CRR108882	MS_Core_Hybrid_Population				Elite
Q53*	SRR1533359	Zhong_Huang_No_14	Zhong_Huang_No_14	China	Beijing	Elite
Q53*	SRR1533392	Zhong_Huang_No_13	Zhong_Huang_No_13	China	Beijing	Elite
Q53*	SRR1533445	Zhong_Huang_No_31	Zhong_Huang_No_31	China	Beijing	Elite
Q53*	SRR1533358	He_Dou_No_13	He_Dou_No_13	China	Shandong	Elite
Q53*	SRR1533406	Sheng_Dou_No_9	Sheng_Dou_No_9	China	Shandong	Elite
Q53*	SRR1533430	Wei_No_6823	Wei_No_6823	China	Shandong	Elite
Q53*	SRR1533223	Jin_Da_No_52	Jin_Da_No_52	China	Shanxi	Elite
Q53*	SRR1533420	Xi_Zang_Da_Dou_No_20	Xi_Zang_Da_Dou_No_20	Tibet		Elite
Q53*	HN061	HN061_PI471938	PI471938	Nepal		Elite
Q53*	USB-048	USB-048_PI597476	PI597476	South Korea		Elite
Q53*	SRR1533218	PI_548445	PI548445	China		Landrace
Q53*	CRR108826	UN4_aka_Ba_Dou_No.135				Landrace
Q53*	SRR1533252	Xiang_Dou_No_4	Xiang_Dou_No_4	China	Hunan	Landrace
Q53*	SRR1533237	Yu_Jiang_Wu_Yue_Niu_Mao_Huang	Yu_Jiang_Wu_Yue_Niu_Mao_Huang	China	Jiangsu	Landrace
Q53*	USB-317	USB-317_PI567525	PI567525	China		Landrace
Q53*	USB-374	USB-374_PI603463	PI603463	China		Landrace
Q53*	USB-167	USB-167_PI430595	PI430595	China		Landrace
Q53*	USB-162	USB-162_PI423926	PI423926	Japan		Landrace
Q53*	SRR1533314	PI_588053A	PI588053A	China		Landrace
Q53*	USB-285	USB-285_PI561387	PI561387	Japan		Landrace
Q53*	USB-395	USB-395_PI628812	PI628812	Brazil		Landrace
Q53*	USB-241	USB-241_PI518727	PI518727	China		Landrace
Q53*	USB-398	USB-398_PI628963	PI628963	Brazil		Landrace
Q53*	SRR1533236	PI_587552	PI587552	China		Landrace
Q53*	USB-108	USB-108_PI165675	PI165675	China		Landrace
Q53*	USB-248	USB-248_PI542972	PI542972	United States		Landrace
Q53*	USB-343	USB-343_PI587811A	PI587811A	South Korea		Landrace
L61F	CRR108787	0001-14-1				Elite
L61F	CRR108818	Magnolid				Elite
L61F	CRR108856	0009-3-1				Elite
L61F	CRR108865	23_P-12				Elite
L61F	CRR108872	OS2-1-4				Elite
L61F	CRR108874	43114				Elite
L61F	CRR108620	PI_547700	PI547700	United States	Illinois	Genetic
L61F	USB-347	USB-347_PI592952	PI592952	China		Landrace
L61F	SRR1533231	UN31_aka_PI_548342	PI548342	Japan		Landrace
L61F	USB-112	USB-112_PI179935	PI179935	India		Landrace
L61F	USB-263	USB-263_PI548474	PI548474	North Korea		Landrace
R106fs	HN048	HN048_PI407965	PI407965	South Korea		Elite
R106fs	USB-150	USB-150_PI407708A	PI407708A	China		Landrace
R106fs	USB-210	USB-210_PI458505	PI458505	China		Landrace
W116stop	CRR108845	UN10_aka_He_Er_Song_No.2				Elite
W116stop	HN105	HN105_PI438471	PI438471	Sweden		Elite
W116stop	USB-203	USB-203_PI438336	PI438336	Algeria		Landrace
W116stop	SRR1533269	PI_153262	PI153262	Belgium		Landrace
W116stop	USB-166	USB-166_PI424195A	PI424195A	Hungary		Landrace
W116stop	USB-012	USB-012_PI437265D	PI437265D	Moldova		Landrace
W116stop	USB-175	USB-175_PI437240	PI437240	Moldova		Landrace
W116stop	USB-132	USB-132_PI361070	PI361070	Romania		Landrace
W116stop	USB-011	USB-011_PI361093	PI361093	Serbia		Landrace
W116stop	USB-135	USB-135_PI372418	PI372418	Serbia		Landrace
W116stop	USB-049	USB-049_PI603426G	PI603426G	China		Landrace
R267fs	SRR1533306	PI_399043	PI399043	South Korea		Landrace
R267fs	SRR1533333	PI_407849	PI407849	South Korea		Landrace
R267fs	USB-097	USB-097_PI094159_3	PI94159-3	Japan		Landrace
